# Supplementary material for: Disparities of women’s authorship in Colombia: A cross-sectional analysis
Source: PLOS Glob Public Health. 2025 Jan 22;5(1):e0003972. doi: 10.1371/journal.pgph.0003972 (PMC11753709; doi:10.1371/journal.pgph.0003972)
Supplement: S1 Data — (XLSX) [file pgph.0003972.s001.xlsx]

## Sheet: Database-Final
Journals	General Specialty Category	Specialty (Specific)	Year	Article Type	First Author	Male/Female 1	City 1	Last Author	Male/Female 2	City 2	Corresponding Author	Male/Female 3	City 3	Female Authorship?
Colombian Journal of Anesthesiology	Clinical-Surgical	Anesthesiology	2018	Case Report	Angélica	1	Bogota	Vera	1	Bogota	Angélica	1	Bogota	1
	Clinical-Surgical	Anesthesiology	2018	Case Report	Jairo	0	Bogota	Antonio	0	Bogota	Antonio	0	Bogota	0
	Clinical-Surgical	Anesthesiology	2018	Review	Luz	1	Bucaramanga	Héctor	0	Bucaramanga	Luz	1	Bucaramanga	1
	Clinical-Surgical	Anesthesiology	2018	Research	María	1	Bucaramanga	Jorge	0	Bucaramanga	Saúl	0	Bucaramanga	1
	Clinical-Surgical	Anesthesiology	2018	Research	Mario	0	Medellin	Laura	1	Medellin	Mario	0	Medellin	1
	Clinical-Surgical	Anesthesiology	2018	Research	Ktherine	1	Bogota	Eduardo	0	Bogota	Katherine	1	Bogota	1
	Clinical-Surgical	Anesthesiology	2018	Research	Mario	0	Medellin	Liliana	1	Medellin	Mario	0	Medellin	1
	Clinical-Surgical	Anesthesiology	2018	Research	Marcela	1	Bogota	Claudia	1	Bogota	Marcela	1	Bogota	1
	Clinical-Surgical	Anesthesiology	2018	Research	Juan	0	Bogota	Carlos	0	Bogota	Lina	1	Bogota	1
	Clinical-Surgical	Anesthesiology	2018	Case Report	Silvia	1	Bogota	Juan	0	Bogota	Silvia	1	Bogota	1
	Clinical-Surgical	Anesthesiology	2018	Case Report	Karina	1	Bucaramanga	Julián	0	Bucaramanga	Julián	0	Bucaramanga	1
	Clinical-Surgical	Anesthesiology	2018	Review	Bibiana	1	Bogota	Crystian	0	Bogota	Bibiana	1	Bogota	1
	Clinical-Surgical	Anesthesiology	2018	Research	Hugo	0	Bogota	Victor	0	Bogota	Hugo	0	Bogota	1
	Clinical-Surgical	Anesthesiology	2018	Research	Hugo	0	Bogota	Victor	0	Bogota	Hugo	0	Bogota	1
	Clinical-Surgical	Anesthesiology	2018	Research	Jorge	0	Bogota	Hernando	0	Bogota	Jorge	0	Bogota	1
	Clinical-Surgical	Anesthesiology	2018	Research	Héctor	0	Neiva	Jorman	0	Neiva	Julián	0	Neiva	0
	Clinical-Surgical	Anesthesiology	2018	Research	Gustavo	0	Medellin	Fredy	0	Cali	Gustavo	0	Medellin	1
	Clinical-Surgical	Anesthesiology	2018	Review	Piedad	1	Bogota	Ángela	1	Bogota	Piedad	1	Bogota	1
	Clinical-Surgical	Anesthesiology	2018	Research	Fabio	0	Armenia	Ángela	1	Armenia	Ángela	1	Armenia	1
	Clinical-Surgical	Anesthesiology	2018	Research	Ronald	0	Bogota	Guillermo	0	Bogota	Ronald	0	Bogota	1
	Clinical-Surgical	Anesthesiology	2018	Research	Carlos	0	Bucaramanga	Henry	0	Bucaramanga	Héctor	0	Bucaramanga	1
	Clinical-Surgical	Anesthesiology	2018	Research	Silvia	1	Bogota	Diego	0	Bogota	Silvia	1	Bogota	1
	Clinical-Surgical	Anesthesiology	2018	Research	Juan	0	Medellin	Paola	1	Medellin	Juan	0	Medellin	1
	Clinical-Surgical	Anesthesiology	2018	Case Report	Lizette	1	Bucaramanga	Héctor	0	Bucaramanga	Rubén	0	Bucaramanga	1
	Clinical-Surgical	Anesthesiology	2018	Case Report	Jorge	0	Pereira	Luisa	1	Pereira	Jorge	0	Pereira	1
	Clinical-Surgical	Anesthesiology	2018	Research	Iván	0	Cali	Luis	0	Cali	Iván	0	Cali	1
	Clinical-Surgical	Anesthesiology	2018	Research	Lina	1	Cali	William	0	Cali	Lina	1	Cali	1
	Clinical-Surgical	Anesthesiology	2018	Research	Fabián	0	Medellin	Santiago	0	Medellin	Fabián	0	Medellin	1
	Clinical-Surgical	Anesthesiology	2018	Research	María	1	Medellin	Javier	0	Medellin	María	1	Medellin	1
	Clinical-Surgical	Anesthesiology	2018	Research	Juan	0	Bogota	Merideidy	1	Bogota	Juan	0	Bogota	1
	Clinical-Surgical	Anesthesiology	2019	Review	Fernando	0	Bogota	Isaías	0	Bogota	Fernando	0	Bogota	0
	Clinical-Surgical	Anesthesiology	2019	Review	Marta	1	Bogota	Mateo	0	Bogota	Marta	1	Bogota	1
	Clinical-Surgical	Anesthesiology	2019	Research	Carlos	0	Medellin	Fabián	0	Medellin	Carlos	0	Medellin	1
	Clinical-Surgical	Anesthesiology	2019	Research	Daniela	1	Medellin	Natalia	1	Medellin	Daniela	1	Medellin	1
	Clinical-Surgical	Anesthesiology	2019	Research	Carolina	1	Bogota	Carlos	0	Bogota	Ledys	1	Bogota	1
	Clinical-Surgical	Anesthesiology	2019	Research	Hernando	0	Bogota	Iván	0	Bogota	Jorge	0	Bogota	1
	Clinical-Surgical	Anesthesiology	2019	Research	Kelly	1	Bogota	Jaime	0	Bogota	Kelly	1	Bogota	1
	Clinical-Surgical	Anesthesiology	2019	Case Report	Katherine	1	Cali	Marcela	1	Cali	Katherine	1	Cali	1
	Clinical-Surgical	Anesthesiology	2019	Case Report	Favio	0	Cali	Martín	0	Cali	Favio	0	Cali	0
	Clinical-Surgical	Anesthesiology	2019	Research	Lina	1	Medellin	Fabian	0	Medellin	Fabian	0	Medellin	1
	Clinical-Surgical	Anesthesiology	2019	Research	William	0	Bogota	Yury	0	Bogota	William	0	Bogota	1
	Clinical-Surgical	Anesthesiology	2019	Research	Fabián	0	Bogota	John	0	Bogota	Fabián	0	Bogota	0
	Clinical-Surgical	Anesthesiology	2019	Case Report	Lorena	1	Manizales	María	1	Manizales	Lorena	1	Manizales	1
	Clinical-Surgical	Anesthesiology	2019	Case Report	Ana	1	Foreign	Luis	0	Foreign	Ana	1	Foreign	1
	Clinical-Surgical	Anesthesiology	2019	Research	Piedad	1	Bogota	Carlo	0	Bogota	Piedad	1	Bogota	1
	Clinical-Surgical	Anesthesiology	2019	Research	Laura	1	Cali	Iván	0	Cali	Laura	1	Cali	1
	Clinical-Surgical	Anesthesiology	2019	Research	Einar	0	Cali	Andrea	1	Cali	Einar	0	Cali	1
	Clinical-Surgical	Anesthesiology	2019	Research	Henry	0	Bogota	Javier	0	Bogota	Henry	0	Bogota	0
	Clinical-Surgical	Anesthesiology	2019	Case Report	María	1	Medellin	Álvaro	0	Medellin	María	1	Medellin	1
	Clinical-Surgical	Anesthesiology	2019	Review	Joaquín	0	Bogota	Lina	1	Bogota	Joaquín	0	Bogota	1
	Clinical-Surgical	Anesthesiology	2019	Research	Juan	0	Medellin	Paola	1	Medellin	Juan	0	Medellin	1
	Clinical-Surgical	Anesthesiology	2020	Case Report	Lizette	1	Bucaramanga	Leonardo	0	Bucaramanga	Lizette	1	Bucaramanga	1
	Clinical-Surgical	Anesthesiology	2020	Review	Alexander	0	Manizales	Leonardo	0	Medellin	Lorena	1	Manizales	1
	Clinical-Surgical	Anesthesiology	2020	Review	Adriana	1	Medellin	Eliana	1	Medellin	Fabian	0	Medellin	1
	Clinical-Surgical	Anesthesiology	2020	Research	Luis	0	Cali	Eduardo	0	Cali	Luis	0	Cali	1
	Clinical-Surgical	Anesthesiology	2020	Case Report	Daniela	1	Medellin	Mario	0	Medellin	Mario	0	Medellin	1
	Clinical-Surgical	Anesthesiology	2020	Case Report	Fredy	0	Cali	Luis	0	Cali	Fredy	0	Cali	1
	Clinical-Surgical	Anesthesiology	2020	Research	Andrés	0	Cali	Luis	0	Cali	Andrés	0	Cali	1
	Clinical-Surgical	Anesthesiology	2020	Research	José	0	Medellin	Rubén	0	Medellin	José	0	Medellin	1
	Clinical-Surgical	Anesthesiology	2020	Research	David	0	Bogota	Ciro	0	Bogota	David	0	Bogota	0
	Clinical-Surgical	Anesthesiology	2020	Case Report	Fabián	0	Cali	Gilberto	0	Cali	Fabián	0	Cali	1
	Clinical-Surgical	Anesthesiology	2020	Review	Daniel	0	Bogota	Andrés	0	Bogota	Laura	1	Bogota	1
	Clinical-Surgical	Anesthesiology	2020	Review	Sandra	1	Bogota	Juan	0	Bogota	Sandra	1	Bogota	1
	Clinical-Surgical	Anesthesiology	2020	Review	Henry	0	Bogota	Javier	0	Bogota	Henry	0	Bogota	1
	Clinical-Surgical	Anesthesiology	2020	Research	Juan	0	Medellin	Fabián	0	Medellin	Fabián	0	Medellin	1
	Clinical-Surgical	Anesthesiology	2020	Research	Henry	0	Bogota	María	1	Bogota	Fernando	0	Bogota	1
	Clinical-Surgical	Anesthesiology	2020	Case Report	Antonio	0	Bucaramanga	María	1	Bucaramanga	María	1	Bucaramanga	1
	Clinical-Surgical	Anesthesiology	2020	Research	Piedad	1	Bogota	Manuela	1	Bogota	Rocío	1	Bogota	1
	Clinical-Surgical	Anesthesiology	2020	Research	María	1	Bucaramanga	Héctor	0	Bucaramanga	María	1	Bucaramanga	1
	Clinical-Surgical	Anesthesiology	2020	Research	Fredy	0	Cali	Manuel	0	Foreign	Fredy	0	Cali	0
	Clinical-Surgical	Anesthesiology	2020	Research	José	0	Popayán	Esther	1	Bogota	Esther	1	Bogota	1
	Clinical-Surgical	Anesthesiology	2020	Research	Kelly	1	Bogota	Hernando	0	Bogota	Kelly	1	Bogota	1
	Clinical-Surgical	Anesthesiology	2021	Case Report	Danny	0	Bogota	Fabián	0	Bogota	Danny	0	Bogota	1
	Clinical-Surgical	Anesthesiology	2021	Case Report	Alexander	0	Manizales	Carolina	1	Bucaramanga	Alexander	0	Manizales	1
	Clinical-Surgical	Anesthesiology	2021	Review	Ana	1	Bogota	Adriana	1	Bogota	Ana	1	Bogota	1
	Clinical-Surgical	Anesthesiology	2021	Review	Kelly	1	Bogota	Lina	1	Bogota	Kelly	1	Bogota	1
	Clinical-Surgical	Anesthesiology	2021	Research	Cristina	1	Manizales	Fernando	0	Manizales	Cristina	1	Manizales	1
	Clinical-Surgical	Anesthesiology	2021	Case Report	Valeria	1	Bogota	Carlos	0	Bogota	Valeria	1	Bogota	1
	Clinical-Surgical	Anesthesiology	2021	Review	Harold	0	Cali	Esther	1	Cali	Esther	1	Cali	1
	Clinical-Surgical	Anesthesiology	2021	Review	Daniel	0	Neiva	Daniel	0	Neiva	Daniel	0	Neiva	0
	Clinical-Surgical	Anesthesiology	2021	Review	Henry	0	Bogota	Paola	1	Bogota	Henry	0	Bogota	1
	Clinical-Surgical	Anesthesiology	2021	Research	Verónica	1	Medellin	John	0	Medellin	John	0	Medellin	1
	Clinical-Surgical	Anesthesiology	2021	Research	Juan	0	Medellin	Paola	1	Medellin	Juan	0	Medellin	1
	Clinical-Surgical	Anesthesiology	2021	Review	Alejandro	0	Medellin	Luis	0	Medellin	Alejandro	0	Medellin	0
	Clinical-Surgical	Anesthesiology	2021	Review	Juliana	1	Risaralda	Ángela	1	Risaralda	Juliana	1	Risaralda	1
	Clinical-Surgical	Anesthesiology	2021	Research	Hugo	0	Medellin	Nury	1	Medellin	Hugo	0	Medellin	1
	Clinical-Surgical	Anesthesiology	2021	Research	Ramiro	0	Bogota	Alberto	0	Bogota	Ramiro	0	Bogota	1
	Clinical-Surgical	Anesthesiology	2021	Case Report	Ledys	1	Bogota	Sebastián	0	Bogota	Ledys	1	Bogota	1
	Clinical-Surgical	Anesthesiology	2021	Case Report	Alejandro	0	Medellin	Adriana	1	Medellin	Adriana	1	Medellin	1
	Clinical-Surgical	Anesthesiology	2021	Review	Sandra	1	Bucaramanga	Ómar	0	Bucaramanga	Sandra	1	Bucaramanga	1
	Clinical-Surgical	Anesthesiology	2021	Review	Henry	0	Bucaramanga	Omar	0	Bucaramanga	Henry	0	Bucaramanga	1
	Clinical-Surgical	Anesthesiology	2021	Review	Fabio	0	Medellin	Jorge	0	Medellin	Fabio	0	Medellin	1
	Clinical-Surgical	Anesthesiology	2021	Review	Jaime	0	Bogota	Hernando	0	Bogota	Kelly	1	Bogota	1
	Clinical-Surgical	Anesthesiology	2021	Research	Guillermo	0	Bogota	Jairo	0	Bogota	Guillermo	0	Bogota	1
	Clinical-Surgical	Anesthesiology	2021	Research	Andrés	0	Pereira	José	0	Pereira	Jorge	0	Pereira	1
	Clinical-Surgical	Anesthesiology	2022	Case Report	Juan	0	Foreign	Antonio	0	Foreign	Juan	0	Foreign	1
	Clinical-Surgical	Anesthesiology	2022	Case Report	Carlos	0	Cali	Carmen	1	Cali	Ángela	1	Cali	1
	Clinical-Surgical	Anesthesiology	2022	Review	Ramiro	0	Cali	Alberto	0	Cali	Ramiro	0	Cali	1
	Clinical-Surgical	Anesthesiology	2022	Review	Estivalis	1	Bogota	Ricardo	0	Bogota	Ricardo	0	Bogota	1
	Clinical-Surgical	Anesthesiology	2022	Research	Marta	1	Bogota	Liliana	1	Foreign	Marta	1	Bogota	1
	Clinical-Surgical	Anesthesiology	2022	Research	José	0	Tunja	Ángela	1	Tunja	José	0	Tunja	1
	Clinical-Surgical	Anesthesiology	2022	Research	Saúl	0	Bucaramanga	Sonia	1	Bucaramanga	Saúl	0	Bucaramanga	1
	Clinical-Surgical	Anesthesiology	2022	Research	Juan	0	Medellin	Ancízar	0	Medellin	Juan	0	Medellin	1
	Clinical-Surgical	Anesthesiology	2022	Case Report	Danny	0	Bogota	Bilena	1	Bogota	Daniela	1	Bogota	1
	Clinical-Surgical	Anesthesiology	2022	Review	Francisco	0	Bogota	Juan	0	Medellin	Francisco	0	Bogota	1
	Clinical-Surgical	Anesthesiology	2022	Review	María	1	Medellin	Esteban	0	Medellin	Miguel	0	Medellin	1
	Clinical-Surgical	Anesthesiology	2022	Review	Diana	1	Pereira	Mateo	0	Pereira	Diana	1	Pereira	1
	Clinical-Surgical	Anesthesiology	2022	Research	Ana	1	Bucaramanga	Ómar	0	Bucaramanga	Ana	1	Bucaramanga	1
	Clinical-Surgical	Anesthesiology	2022	Research	Luis	0	Cali	Jaime	0	Cali	Luis	0	Cali	1
	Clinical-Surgical	Anesthesiology	2022	Research	Mauricio	0	Medellin	Héctor	0	Medellin	Mauricio	0	Medellin	1
	Clinical-Surgical	Anesthesiology	2022	Research	Jairo	0	Bogota	Ciro	0	Bogota	Jairo	0	Bogota	0
	Clinical-Surgical	Anesthesiology	2022	Review	Lorena	1	Manizales	Andrés	0	Manizales	Lorena	1	Manizales	1
	Clinical-Surgical	Anesthesiology	2022	Review	Lorena	1	Bogota	Margarita	1	Bogota	Lorena	1	Bogota	1
	Clinical-Surgical	Anesthesiology	2022	Research	Alexandra	1	Bogota	Luz	1	Bogota	Nubia	1	Bogota	1
	Clinical-Surgical	Anesthesiology	2022	Research	Fabián	0	Medellin	Fabián	0	Medellin	Fabián	0	Medellin	0
	Clinical-Surgical	Anesthesiology	2022	Research	Sebastián	0	Bogota	Ilana	1	Bogota	Sebastián	0	Bogota	1
	Clinical-Surgical	Anesthesiology	2022	Case Report	Iván	0	Cali	María	1	Cali	Iván	0	Cali	1
	Clinical-Surgical	Anesthesiology	2022	Case Report	María	1	Medellin	Hernán	0	Medellin	María	1	Medellin	1
	Clinical-Surgical	Anesthesiology	2022	Review	Manuel	0	Foreign	Fredy	0	Cali	Manuel	0	Bogota	0
	Clinical-Surgical	Anesthesiology	2022	Review	Carlos	0	Bogota	Mario	0	Medellin	Carlos	0	Bogota	1
	Clinical-Surgical	Anesthesiology	2022	Research	Mariana	1	Bogota	Carlos	0	Bogota	Mariana	1	Bogota	1
	Clinical-Surgical	Anesthesiology	2022	Research	Alejandro	0	Pereira	Adrian	0	Pereira	Diana	1	Pereira	1
	Clinical-Surgical	Anesthesiology	2022	Research	Carlos	0	Manizales	Juan	0	Manizales	Juan	0	Manizales	1
Neurociencias Journal	Surgical	Neurosurgery	2018	Case Report	Pedro	0	Bogota	Erik	0	Bogota	Pedro	0	Bogota	1
	Surgical	Neurosurgery	2018	Case Report	Ana	1	Medellin	Claudia	1	Bogota	Ana	1	Medellin	1
	Surgical	Neurosurgery	2018	Review	Juan Pablo	0	Manizales	Maridelma	1	Manizales	Mauro	0	Manizales	1
	Surgical	Neurosurgery	2018	Review	Huber	0	Cartagena	Luis	0	Cartagena	Luis	0	Cartagena	0
	Surgical	Neurosurgery	2018	Review	Luis	0	Bogota	Juan	0	Bogota	Luis	0	Bogota	0
	Surgical	Neurosurgery	2018	Review	Edgar	0	Bogota	Edgar	0	Bogota	Edgar	0	Bogota	0
	Surgical	Neurosurgery	2018	Research	Carlos	0	Cali	Iris Tatiana	1	Cali	Iris	1	Cali	1
	Surgical	Neurosurgery	2018	Case Report	Diego	0	Bogota	Santiago	0	Bogota	Diego	0	Bogota	0
	Surgical	Neurosurgery	2018	Case Report	Xavier	0	Foreign	Raúl	0	Cali	Xavier	0	Foreign	0
	Surgical	Neurosurgery	2018	Case Report	Esteban	0	Medellin	Ángela	1	Medellin	Esteban	0	Medellin	1
	Surgical	Neurosurgery	2018	Case Report	Daniel	0	Foreign	Andrés	0	Cali	Daniel	0	Foreign	1
	Surgical	Neurosurgery	2018	Case Report	Diego	0	Bogota	Santiago	0	Bogota	Diego	0	Bogota	0
	Surgical	Neurosurgery	2018	Case Report	Anderson	0	Bogota	Oscar	0	Bogota	Anderson	0	Bogota	0
	Surgical	Neurosurgery	2018	Case Report	Isaac	0	Bogota	Catalina	1	Bogota	Isaac	0	Bogota	1
	Surgical	Neurosurgery	2018	Review	Andrés	0	Bogota	Hebert	0	Bogota	Andrés	0	Bogota	0
	Surgical	Neurosurgery	2018	Case Report	Andrés	0	Popayán	Juan Pablo	0	Bogota	Andrés	0	Popayán	0
	Surgical	Neurosurgery	2018	Case Report	Juan Carlos	0	Bogota	Oscar	0	Bogota	Juan Carlos	0	Bogota	1
	Surgical	Neurosurgery	2018	Case Report	Ericka	1	Bogota	Marcelo	0	Bogota	Ericka	1	Bogota	1
	Surgical	Neurosurgery	2018	Case Report	Andrés	0	Popayán	Cristhian	0	Popayán	Andrés	0	Popayán	1
	Surgical	Neurosurgery	2018	Review	Victor	0	Bogota	Raúl	0	Bogota	Victor	0	Bogota	0
	Surgical	Neurosurgery	2018	Review	Juan Carlos	0	Bogota	Oscar	0	Bogota	Juan Carlos	0	Bogota	1
	Surgical	Neurosurgery	2019	Case Report	María Gabriela	1	Bucaramanga	Neftali	0	Bucaramanga	Johann	0	Bogota	1
	Surgical	Neurosurgery	2019	Case Report	Alejandro	0	Bogota	Claudia	1	Bogota	Sergio	0	Neiva	1
	Surgical	Neurosurgery	2019	Case Report	Hrold	0	Bogota	Luis	0	Bogota	Harold	0	Bogota	0
	Surgical	Neurosurgery	2019	Review	Yovany	0	Bogota	Marco	0	Bogota	Marco	0	Bogota	0
	Surgical	Neurosurgery	2019	Review	Ernesto	0	Foreign	Juan Pablo	0	Bogota	Ernesto	0	Bogota	1
	Surgical	Neurosurgery	2019	Research	Juan Manuel	0	Bogota	Mauricio	0	Bogota	Juan Manuel	0	Bogota	0
	Surgical	Neurosurgery	2019	Research	Andrés	0	Bogota	Marcelo	0	Bogota	Andrés	0	Bogota	0
	Surgical	Neurosurgery	2019	Review	Carlos	0	Cali	Carlos	0	Cali	Carlos	0	Cali	0
	Surgical	Neurosurgery	2019	Review	Fernando	0	Cali	Erika	1	Bogota	Fernando	0	Cali	1
	Surgical	Neurosurgery	2019	Review	Oscar	0	Cali	Javier	0	Cali	Oscar	0	Cali	0
	Surgical	Neurosurgery	2019	Case Report	Oscar	0	Cali	Andrés	0	Cali	Oscar	0	Cali	0
	Surgical	Neurosurgery	2019	Case Report	Alberto	0	Popayán	Daniel	0	Popayán	Alberto	0	Popayán	1
	Surgical	Neurosurgery	2019	Case Report	René	0	Cali	Ricardo	0	Foreign	René	0	Cali	0
	Surgical	Neurosurgery	2019	Research	Javier	0	Cali	Guillermo	0	Cali	Javier	0	Cali	1
	Surgical	Neurosurgery	2019	Research	Antonio	0	Cali	Juan Camilo	0	Cali	Antonio	0	Cali	0
	Surgical	Neurosurgery	2019	Review	Luis	0	Cali	Elmer	0	Cali	Luis	0	Cali	0
	Surgical	Neurosurgery	2019	Case Report	Oscar	0	Cali	María Ximena	1	Cali	Oscar	0	Cali	1
	Surgical	Neurosurgery	2019	Case Report	Carlos	0	Popayán	Marco	0	Popayán	Edwin	0	Popayán	0
	Surgical	Neurosurgery	2019	Case Report	Carlos	0	Cali	Carlos	0	Cali	Carlos	0	Cali	0
	Surgical	Neurosurgery	2019	Case Report	Juan Pablo	0	Bogota	Andrés	0	Cali	Andrés	0	Cali	1
	Surgical	Neurosurgery	2019	Research	Antonio	0	Cali	Juan Camilo	0	Cali	Antonio	0	Cali	0
	Surgical	Neurosurgery	2020	Review	Alejandro	0	Bogota	Juan Carlos	0	Bogota	Alejandro	0	Bogota	0
	Surgical	Neurosurgery	2020	Review	Eduardo	0	Bogota	Alberto	0	Bogota	Eduardo	0	Bogota	0
	Surgical	Neurosurgery	2020	Case Report	Oscar	0	Cali	Fernando	0	Cali	Oscar	0	Cali	1
	Surgical	Neurosurgery	2020	Research	Alejandro	0	Bogota	Oscar	0	Bogota	Alejandro	0	Bogota	1
	Surgical	Neurosurgery	2020	Research	Gabriel	0	Bucaramanga	Jaime	0	Bucaramanga	Gabriel	0	Bucaramanga	1
	Surgical	Neurosurgery	2020	Review	Natalia	1	Bogota	Oscar	0	Bogota	Alejandro	0	Bogota	1
	Surgical	Neurosurgery	2020	Review	Diana	1	Bogota	Andrés	0	Cali	Diana	1	Bogota	1
	Surgical	Neurosurgery	2020	Case Report	Diana	1	Bogota	Leonardo	0	Bogota	Johann	0	Bogota	1
	Surgical	Neurosurgery	2020	Case Report	Carlos	0	Bogota	Marcelo	0	Bogota	Carlos	0	Bogota	0
	Surgical	Neurosurgery	2020	Review	Carlos	0	Cali	Andrés	0	Medellin	Carlos	0	Cali	1
	Surgical	Neurosurgery	2020	Case Report	Diana	1	Bogota	Andrés	0	Cali	Diana	1	Bogota	1
	Surgical	Neurosurgery	2020	Case Report	Oscar	0	Bogota	Sarah	1	Bogota	Oscar	0	Bogota	1
	Surgical	Neurosurgery	2020	Case Report	José	0	Cali	Jhon	0	Cali	José	0	Cali	0
	Surgical	Neurosurgery	2021	Review	Carlos	0	Neiva	Mauricio	0	Foreign	Carlos	0	Neiva	0
	Surgical	Neurosurgery	2021	Case Report	Sandra	1	Cartagena	Claudio	0	Cartagena	Sandra	1	Cartagena	1
	Surgical	Neurosurgery	2021	Case Report	Rafael	0	Cartagena	Carolina	1	Cartagena	Fernando	0	Cartagena	1
	Surgical	Neurosurgery	2021	Case Report	Kalil	0	Cartagena	Marco	0	Cartagena	Marco	0	Cartagena	0
	Surgical	Neurosurgery	2021	Research	Harold	0	Bogota	Jose	0	Bogota	Harold	0	Bogota	1
	Surgical	Neurosurgery	2021	Case Report	Johann	0	Bogota	Luis	0	Bogota	Johann	0	Bogota	1
	Surgical	Neurosurgery	2021	Case Report	Dieb	0	Barranquilla	Alberto	0	Barranquilla	Dieb	0	Barranquilla	1
	Surgical	Neurosurgery	2021	Review	David	0	Bogota	Oscar	0	Bogota	David	0	Bogota	1
	Surgical	Neurosurgery	2021	Research	Francisco	0	Bogota	Edgar	0	Bogota	Edgar	0	Bogota	1
	Surgical	Neurosurgery	2021	Research	Johann	0	Bogota	Himmler	0	Bogota	Johann	0	Bogota	0
	Surgical	Neurosurgery	2021	Research	Juan José	0	Ibague	Sandra	1	Ibague	Juan José	0	Ibague	1
	Surgical	Neurosurgery	2021	Research	Angélica	1	Bogota	Andrés	0	Cali	Andrés	0	Bogota	1
	Surgical	Neurosurgery	2021	Review	Sara	1	Bogota	Oscar	0	Bogota	Sara	1	Bogota	1
	Surgical	Neurosurgery	2021	Review	Ariana	1	Cartagena	Luis	0	Cartagena	Erika	1	Cúcuta	1
	Surgical	Neurosurgery	2021	Review	Lina	1	Bogota	Leonardo	0	Bogota	Lina	1	Bogota	1
	Surgical	Neurosurgery	2021	Research	Harold	0	Bogota	Andrés	0	Bogota	Harold	0	Bogota	0
	Surgical	Neurosurgery	2021	Research	Ángela María	1	Bogota	Juan	0	Bogota	Diana	1	Bogota	1
	Surgical	Neurosurgery	2022	Review	Ivan	0	Cartagena	Luis	0	Cartagena	Iván	0	Cartagena	1
	Surgical	Neurosurgery	2022	Review	Andrés	0	Bogota	Víctor	0	Bogota	Andrés	0	Bogota	0
	Surgical	Neurosurgery	2022	Review	Andrés	0	Bogota	Andrea	1	Popayán	Andrés	0	Bogota	0
Revista Colombiana de Orthopedics y Traumatologia	Clinical-Surgical	Orthopedics	2018	Case Report	Gabriel	0	Bogota	Luis Miguel	0	Bogota	Gabriel	0	Bogota	1
	Clinical-Surgical	Orthopedics	2018	Case Report	Jairo	0	Bogota	Claudia	1	Bogota	Jairo	0	Bogota	1
	Clinical-Surgical	Orthopedics	2018	Research	Adolfo	0	Cali	Jorge	0	Cali	Jorge	0	Cali	0
	Clinical-Surgical	Orthopedics	2018	Research	Juan Alejandro	0	Cartagena	Jesús	0	Cartagena	Juan Alejandro	0	Cartagena	0
	Clinical-Surgical	Orthopedics	2018	Research	Maria Paula	1	Bogota	Jairo	0	Bogota	Maria Paula	1	Bogota	1
	Clinical-Surgical	Orthopedics	2018	Research	Óscar	0	Bogota	Rubén	0	Bogota	Juan David	0	Bogota	0
	Clinical-Surgical	Orthopedics	2018	Research	Francisco	0	Medellin	Milena	1	Medellin	Francisco	0	Medellin	1
	Clinical-Surgical	Orthopedics	2018	Research	Julio	0	Cartagena	Angie	1	Cartagena	Julio	0	Cartagena	1
	Clinical-Surgical	Orthopedics	2018	Case Report	Gilberto	0	Bogota	Daniel	0	Bogota	Daniel	0	Bogota	0
	Clinical-Surgical	Orthopedics	2018	Research	Pablo	0	Bogota	Sebastián	0	Bogota	Pablo	0	Bogota	1
	Clinical-Surgical	Orthopedics	2018	Research	Francisco	0	Bogota	Camilo	0	Bogota	Francisco	0	Bogota	0
	Clinical-Surgical	Orthopedics	2018	Research	Andrés	0	Medellin	Juan Felipe	0	Medellin	Andrés	0	Medellin	0
	Clinical-Surgical	Orthopedics	2018	Research	Nicolás	0	Bogota	Juan Manuel	0	Bogota	Juan Manuel	0	Bogota	0
	Clinical-Surgical	Orthopedics	2018	Research	Alejandro	0	Medellin	Gustavo	0	Medellin	Alejandro	0	Medellin	0
	Clinical-Surgical	Orthopedics	2018	Research	Gilberto	0	Manizales	Carlos	0	Manizales	Gilberto	0	Manizales	1
	Clinical-Surgical	Orthopedics	2018	Research	César	0	Bucaramanga	Guillermo	0	Bucaramanga	Carlos	0	Bucaramanga	0
	Clinical-Surgical	Orthopedics	2018	Research	Cesar	0	Bogota	Carlos	0	Bogota	Cesar	0	Bogota	0
	Clinical-Surgical	Orthopedics	2018	Research	Jairo	0	Bogota	Camilo	0	Bogota	Camilo	0	Bogota	0
	Clinical-Surgical	Orthopedics	2018	Research	Alfredo	0	Cali	Juan Pablo	0	Cali	Juan Pablo	0	Cali	1
	Clinical-Surgical	Orthopedics	2018	Research	Luis Carlos	0	Bogota	Diego	0	Bogota	Luis Carlos	0	Bogota	1
	Clinical-Surgical	Orthopedics	2018	Research	José Luis	0	Cali	Paulo José	0	Cali	Juan Pablo	0	Cali	0
	Clinical-Surgical	Orthopedics	2018	Research	Alexander	0	Cali	Carlos	0	Cali	Carlos	0	Cali	0
	Clinical-Surgical	Orthopedics	2018	Research	Rodrigo	0	Bogota	Rodrigo	0	Bogota	Rodrigo	0	Bogota	0
	Clinical-Surgical	Orthopedics	2018	Research	Luis	0	Bogota	María Cristina	0	Bogota	Luis	0	Bogota	0
	Clinical-Surgical	Orthopedics	2019	Research	Juan Diego	0	Cali	Paulo José	0	Cali	Paulo José	0	Cali	1
	Clinical-Surgical	Orthopedics	2019	Research	Camilo	0	Bogota	Camilo	0	Bogota	Camilo	0	Bogota	0
	Clinical-Surgical	Orthopedics	2019	Research	Juan Pablo	0	Cali	Ricardo	0	Cali	Juan Pablo	0	Cali	0
	Clinical-Surgical	Orthopedics	2019	Research	Camilo	0	Bogota	Camilo	0	Bogota	Camilo	0	Bogota	0
	Clinical-Surgical	Orthopedics	2019	Case Report	Álvaro	0	Valledupar	Aura Luz	1	Barranquilla	Álvaro	0	Valledupar	1
	Clinical-Surgical	Orthopedics	2019	Research	Juan Manuel	0	Bogota	Camilo	0	Bogota	Juan Manuel	0	Bogota	0
	Clinical-Surgical	Orthopedics	2019	Research	Claudia	0	Cartagena	Maco	0	Cartagena	Marco	0	Cartagena	1
	Clinical-Surgical	Orthopedics	2019	Research	Edgar	0	Bogota	Diego	0	Bogota	Edgar	0	Bogota	0
	Clinical-Surgical	Orthopedics	2019	Research	Guillermo	0	Bogota	Etna Liliana	1	Bogota	Guillermo	0	Bogota	1
	Clinical-Surgical	Orthopedics	2019	Research	Herman	0	Cali	Reynaldo	0	Cali	Juan	0	Cali	0
	Clinical-Surgical	Orthopedics	2019	Research	Laura	1	Manizales	Juan Carlos	0	Manizales	Laura	1	Manizales	1
	Clinical-Surgical	Orthopedics	2019	Research	Carlos	0	Bogota	Jenniffer	1	Bogota	Diana	1	Bogota	1
	Clinical-Surgical	Orthopedics	2020	Case Report	Camilo	0	Bogota	Cristian	0	Bogota	Cristian	0	Bogota	0
	Clinical-Surgical	Orthopedics	2020	Research	Carlos Mauricio	0	Medellin	Diana	1	Medellin	Carlos Mauricio	0	Medellin	1
	Clinical-Surgical	Orthopedics	2020	Research	Alejandro	0	Medellin	Damián	0	Medellin	Alejandro	0	Medellin	1
	Clinical-Surgical	Orthopedics	2020	Research	Carlos Alberto	0	Medellin	Ana Milena	1	Medellin	Ana Milena	1	Medellin	1
	Clinical-Surgical	Orthopedics	2020	Research	José	0	Bogota	Edward	0	Cali	José	0	Bogota	1
	Clinical-Surgical	Orthopedics	2020	Research	Carlos	0	Medellin	Ana Milena	1	Medellin	Ana Milena	1	Medellin	1
	Clinical-Surgical	Orthopedics	2020	Research	Jorge	0	Bogota	Gabriel	0	Bogota	Jorge	0	Bogota	1
	Clinical-Surgical	Orthopedics	2020	Research	José Fernando	0	Medellin	Jordi	0	Foreign	José Fernando	0	Medellin	0
	Clinical-Surgical	Orthopedics	2020	Case Report	Jorge	0	Bucaramanga	Álvaro	0	Bucaramanga	Jorge	0	Bucaramanga	0
	Clinical-Surgical	Orthopedics	2020	Case Report	José	0	Cúcuta	Catalina	1	Bogota	José	0	Cúcuta	1
	Clinical-Surgical	Orthopedics	2020	Case Report	Andrés	0	Medellin	Ana Milena	1	Medellin	Ana Milena	1	Medellin	1
	Clinical-Surgical	Orthopedics	2020	Case Report	Amalia	1	Bogota	Wilmer	0	Bogota	Amalia	1	Bogota	1
	Clinical-Surgical	Orthopedics	2020	Research	William	0	Bogota	Julian	0	Bogota	Angie Katherine	1	Bogota	1
	Clinical-Surgical	Orthopedics	2020	Research	Luis José	0	Bogota	Juan Carlos	0	Bogota	Juan Carlos	0	Bogota	0
	Clinical-Surgical	Orthopedics	2020	Research	Gustavo	0	Bogota	Marcelo	0	Foreign	Daniel	0	Montería	1
	Clinical-Surgical	Orthopedics	2020	Research	Carlos	0	Medellin	Carlos Ignacio	0	Medellin	Carlos	0	Medellin	1
	Clinical-Surgical	Orthopedics	2020	Research	Sergio	0	Cartagena	Pedro	0	Cartagena	Sergio	0	Cartagena	0
	Clinical-Surgical	Orthopedics	2020	Research	German	0	Medellin	Natalia	1	Medellin	German	0	Medellin	1
	Clinical-Surgical	Orthopedics	2020	Research	César	0	Bogota	Fernando	0	Bogota	César	0	Bogota	0
	Clinical-Surgical	Orthopedics	2020	Research	William	0	Bogota	Elkin	0	Bogota	William	0	Bogota	1
	Clinical-Surgical	Orthopedics	2020	Case Report	Luis Alejandro	0	Medellin	Rubén	0	Medellin	Luis Alejandro	0	Medellin	0
	Clinical-Surgical	Orthopedics	2020	Research	Gustavo	0	Bogota	Edgar	0	Bogota	Carolina	1	Bogota	1
	Clinical-Surgical	Orthopedics	2020	Research	Alfredo	0	Cali	Juan Pablo	0	Cali	Juan Pablo	0	Cali	1
	Clinical-Surgical	Orthopedics	2020	Research	Harrison	0	Cali	Rubén	0	Cali	Harrison	0	Cali	0
	Clinical-Surgical	Orthopedics	2020	Research	Francisco	0	Bogota	Jorge	0	Bogota	Jorge	0	Bogota	0
	Clinical-Surgical	Orthopedics	2020	Research	Kristian	0	Bogota	Omar	0	Bogota	Kristian	0	Bogota	1
	Clinical-Surgical	Orthopedics	2020	Research	Cristina	1	Bogota	Darío	0	Bogota	Daniel	0	Bogota	1
	Clinical-Surgical	Orthopedics	2020	Research	Sergio	0	Bogota	Juan Manuel	0	Bogota	Juan Manuel	0	Bogota	0
	Clinical-Surgical	Orthopedics	2020	Research	Sergio Camilo	0	Bogota	Juan Manuel	0	Bogota	Sergio Camilo	0	Bogota	0
	Clinical-Surgical	Orthopedics	2020	Case Report	Enrique	0	Cartagena	Carlos Manuel	0	Cartagena	Enrique	0	Cartagena	1
	Clinical-Surgical	Orthopedics	2020	Research	Miguel	0	Medellin	Carlos	0	Medellin	María Fernanda	1	Medellin	1
	Clinical-Surgical	Orthopedics	2020	Research	Álvaro	0	Cali	Enmanuel	0	Cali	Álvaro	0	Cali	1
	Clinical-Surgical	Orthopedics	2020	Research	Guillermo	0	Bogota	Claudia	1	Bogota	Claudia	1	Bogota	1
	Clinical-Surgical	Orthopedics	2020	Research	Daniel	0	Bogota	Daniel	0	Bogota	Daniel	0	Bogota	0
	Clinical-Surgical	Orthopedics	2020	Research	William	0	Bogota	Jairo	0	Bogota	William	0	Bogota	0
	Clinical-Surgical	Orthopedics	2020	Research	Salvador	0	Bogota	Julian	0	Bogota	Salvador	0	Bogota	1
	Clinical-Surgical	Orthopedics	2020	Research	Eduardo	0	Medellin	Diego	0	Medellin	Carolina	1	Medellin	1
	Clinical-Surgical	Orthopedics	2020	Review	Giovani	0	Bogota	Luis Alejandro	0	Bogota	Giovani	0	Bogota	0
	Clinical-Surgical	Orthopedics	2020	Research	Luis	0	Bogota	Gabriel	0	Bogota	Luis	0	Bogota	1
	Clinical-Surgical	Orthopedics	2021	Case Report	Mario David	0	Manizales	Mario David	0	Manizales	Mario David	0	Manizales	0
	Clinical-Surgical	Orthopedics	2021	Case Report	Pablo	0	Bogota	Diana	1	Bogota	Diana	1	Bogota	1
	Clinical-Surgical	Orthopedics	2021	Case Report	Angie	1	Armenia	Jaime	0	Armenia	Angie	1	Armenia	1
	Clinical-Surgical	Orthopedics	2021	Research	Andrés	0	Barranquilla	Estefania	1	Barranquilla	Estefania	1	Barranquilla	1
	Clinical-Surgical	Orthopedics	2021	Research	Santiago	0	Bogota	Manuel	0	Bogota	Luisa	1	Bogota	1
	Clinical-Surgical	Orthopedics	2021	Research	Guillermo	0	Medellin	Yeni	1	Medellin	Yeni	1	Medellin	1
	Clinical-Surgical	Orthopedics	2021	Research	Camilo	0	Bogota	José	0	Bogota	Camilo	0	Bogota	1
	Clinical-Surgical	Orthopedics	2021	Research	Luis Fernando	0	Bogota	Lida	1	Bogota	Luis Fernando	0	Bogota	1
	Clinical-Surgical	Orthopedics	2021	Research	Bernardo	0	Cali	Erika	1	Cali	Bernardo	0	Cali	1
	Clinical-Surgical	Orthopedics	2021	Research	Luis	0	Bogota	Tamy	1	Bogota	Luis	0	Bogota	1
	Clinical-Surgical	Orthopedics	2021	Research	Francisco	0	Tunja	Héctor	0	Tunja	Francisco	0	Tunja	1
	Clinical-Surgical	Orthopedics	2021	Research	Andrés	0	Bogota	Juan Pedro	0	Medellin	Juan Pedro	0	Medellin	1
	Clinical-Surgical	Orthopedics	2021	Research	José	0	Neiva	Julián	0	Barranquilla	José	0	Neiva	1
	Clinical-Surgical	Orthopedics	2021	Case Report	David	0	Bogota	Andrés Felipe	0	Medellin	Andrés Felipe	0	Medellin	0
	Clinical-Surgical	Orthopedics	2021	Case Report	David	0	Valledupar	Yessica	1	Valledupar	Yessica	1	Valledupar	1
	Clinical-Surgical	Orthopedics	2021	Case Report	Raúl	0	Bogota	Mauricio	0	Bogota	Mauricio	0	Bogota	0
	Clinical-Surgical	Orthopedics	2021	Case Report	Carlos	0	Bogota	Amparo	1	Bogota	Amparo	1	Bogota	1
	Clinical-Surgical	Orthopedics	2021	Research	José	0	Bogota	Daniel	0	Bogota	José	0	Bogota	0
	Clinical-Surgical	Orthopedics	2021	Research	Gabriel	0	Bogota	Dick	0	Bogota	Gabriel	0	Bogota	1
	Clinical-Surgical	Orthopedics	2021	Research	Hernando	0	Bogota	Mónica	1	Bogota	Manuela	1	Bogota	1
	Clinical-Surgical	Orthopedics	2021	Research	José	0	Medellin	Damián	0	Medellin	José	0	Medellin	0
	Clinical-Surgical	Orthopedics	2021	Research	Gilberto	0	Manizales	Maria Alejandra	1	Manizales	Gilberto	0	Manizales	1
	Clinical-Surgical	Orthopedics	2021	Research	Franklin	0	Armenia	Franklin	0	Armenia	Franklin	0	Armenia	0
	Clinical-Surgical	Orthopedics	2021	Research	Madeline	1	Bogota	Frank	0	Bogota	Madeline	1	Bogota	1
	Clinical-Surgical	Orthopedics	2021	Research	Gustavo	0	Bogota	Mauricio	0	Bogota	Carolina	1	Bogota	1
	Clinical-Surgical	Orthopedics	2021	Case Report	Ken	0	Medellin	Ana Milena	1	Medellin	Ana Milena	1	Medellin	1
	Clinical-Surgical	Orthopedics	2021	Case Report	Daniel	0	Cartagena	Carlos	0	Montería	Daniel	0	Cartagena	0
	Clinical-Surgical	Orthopedics	2021	Research	León	0	Cali	Hugo	0	Cali	David	0	Cali	1
	Clinical-Surgical	Orthopedics	2021	Research	Miguel	0	Bogota	Jorge	0	Bogota	Rómulo	0	Bogota	0
	Clinical-Surgical	Orthopedics	2021	Research	Luis Felipe	0	Medellin	Mario	0	Medellin	Victoria	1	Medellin	1
	Clinical-Surgical	Orthopedics	2021	Research	Fabián	0	Pereira	Edgar	0	Bogota	Fabián	0	Pereira	0
	Clinical-Surgical	Orthopedics	2021	Research	Daniela	1	Bogota	Mauricio	0	Bogota	Daniela	1	Bogota	1
	Clinical-Surgical	Orthopedics	2021	Research	Eloy	0	Medellin	Natalia	1	Medellin	Emilio	0	Medellin	1
	Clinical-Surgical	Orthopedics	2021	Research	Rolando	0	Bogota	Giancarlo	0	Bogota	Rolando	0	Bogota	0
	Clinical-Surgical	Orthopedics	2021	Research	Omar	0	Bogota	Luisa	1	Bogota	Omar	0	Bogota	1
	Clinical-Surgical	Orthopedics	2021	Research	Rodrigo	0	Cali	Juan Manuel	0	Bogota	Rodrigo	0	Bogota	1
	Clinical-Surgical	Orthopedics	2021	Research	Rodrigo	0	Cali	Juan Manuel	0	Cali	Rodrigo	0	Cali	1
	Clinical-Surgical	Orthopedics	2022	Research	Estaphania	1	Bogota	Efraín	0	Bogota	Estephania	1	Bogota	1
	Clinical-Surgical	Orthopedics	2022	Research	María Camila	1	Bucaramanga	Elina	1	Bucaramanga	María Camila	1	Bucaramanga	1
	Clinical-Surgical	Orthopedics	2022	Research	Yesith	0	Tunja	Ledmar	0	Tunja	Ledmar	0	Tunja	1
	Clinical-Surgical	Orthopedics	2022	Research	Juan	0	Bogota	Jonathan	0	Bogota	Juan	0	Bogota	0
	Clinical-Surgical	Orthopedics	2022	Research	Juan Pablo	0	Cali	Sergio	0	Cali	Juan Pablo	0	Cali	0
	Clinical-Surgical	Orthopedics	2022	Research	Rodrigo	0	Bogota	Dick	0	Bogota	Rodrigo	0	Bogota	0
	Clinical-Surgical	Orthopedics	2022	Research	Salvador	0	Medellin	Juan Carlos	0	Medellin	Salvador	0	Medellin	0
	Clinical-Surgical	Orthopedics	2022	Research	Raúl	0	Bogota	Luis Alejandro	0	Bogota	Raúl	0	Bogota	1
	Clinical-Surgical	Orthopedics	2022	Case Report	Andrés	0	Bogota	Pablo	0	Bogota	Carlos	0	Bogota	0
	Clinical-Surgical	Orthopedics	2022	Research	Sebastián	0	Bogota	Sofía	1	Bogota	Sebastián	0	Bogota	1
	Clinical-Surgical	Orthopedics	2022	Research	Manuel	0	Medellin	Jorge	0	Medellin	Manuel	0	Medellin	1
	Clinical-Surgical	Orthopedics	2022	Research	Cristian	0	Bogota	Jhon Fredy	0	Bogota	Cristian	0	Bogota	0
	Clinical-Surgical	Orthopedics	2022	Research	Ángela	1	Bogota	Sergio	0	Bogota	Ángela	1	Bogota	1
	Clinical-Surgical	Orthopedics	2022	Research	Ana	1	Bogota	Jhon Fredy	0	Bogota	Ana	1	Bogota	1
	Clinical-Surgical	Orthopedics	2022	Research	Marco Tulio	0	Bogota	Claudia	1	Bogota	Marco Tulio	0	Bogota	1
	Clinical-Surgical	Orthopedics	2022	Case Report	Luis	0	Bogota	Jairo	0	Bogota	Sandra	1	Bogota	1
	Clinical-Surgical	Orthopedics	2022	Case Report	Daniela	1	Bogota	Oscar	0	Bogota	Daniela	1	Bogota	1
	Clinical-Surgical	Orthopedics	2022	Research	Francisco	0	Bogota	Carlos	0	Bogota	Francisco	0	Bogota	0
	Clinical-Surgical	Orthopedics	2022	Research	Hugo	0	Bogota	Laura	1	Bogota	Hugo	0	Bogota	1
	Clinical-Surgical	Orthopedics	2022	Research	Carlos	0	Bogota	Manuel	0	Bogota	Luisa	1	Bogota	1
	Clinical-Surgical	Orthopedics	2022	Research	Sergio	0	Bogota	Wilson	0	Bogota	Enrique	0	Bogota	0
	Clinical-Surgical	Orthopedics	2022	Research	Juan Pablo	0	Cali	Fernando	0	Cali	Juan Pablo	0	Cali	1
	Clinical-Surgical	Orthopedics	2022	Research	Juan Felipe	0	Medellin	Maria Paulina	1	Medellin	Juan Felipe	0	Cali	1
	Clinical-Surgical	Orthopedics	2022	Research	Arturo	0	Bogota	Sonia	1	Bogota	Sofía	1	Bogota	1
	Clinical-Surgical	Orthopedics	2022	Case Report	Helbert	0	Bogota	Carlos	0	Bogota	Carlos	0	Bogota	0
	Clinical-Surgical	Orthopedics	2022	Case Report	Diego Alejandro	0	Cali	Jose	0	Bogota	Diego Alejandro	0	Cali	0
	Clinical-Surgical	Orthopedics	2022	Case Report	Alejandro	0	Medellin	Ana Milena	1	Medellin	Ana Milena	1	Medellin	1
	Clinical-Surgical	Orthopedics	2022	Research	Marco Tulio	0	Bogota	John Jairo	0	Bogota	Marco Tulio	0	Bogota	0
	Clinical-Surgical	Orthopedics	2022	Research	Juan Pablo	0	Cali	Julián	0	Cali	Juan Pablo	0	Cali	0
Revista de Nutrition Clinical y Metabolismo	Clinical	Miscellaneous	2018	Research	Adriana	1	Bogota	Ludis	1	Bogota	Ludis	1	Bogota	1
	Clinical	Miscellaneous	2018	Research	Gustavo	0	Bogota	Sandra	1	Bogota	Gustavo	0	Bogota	1
	Clinical	Miscellaneous	2018	Research	Juan Sebstián	0	Bogota	Iván	0	Bogota	Juan Sebastián	0	Bogota	0
	Clinical	Miscellaneous	2018	Research	Nathalia	1	Cali	Sayda	1	Cali	Sayda	1	Cali	1
	Clinical	Miscellaneous	2018	Research	Sebastián	0	Medellin	Andrea	1	Medellin	Sebastián	0	Medellin	0
	Clinical	Miscellaneous	2018	Research	Diana	1	Bogota	Charles	0	Bogota	Diana	1	Bogota	1
	Clinical	Miscellaneous	2018	Research	Mauricio	0	Bogota	Lina	1	Bogota	Ricardo	0	Bogota	1
	Clinical	Miscellaneous	2018	Research	Silie	1	Bogota	Carlos	0	Bogota	Silie	1	Bogota	1
	Clinical	Miscellaneous	2019	Review	Charles	0	Bogota	Arturo	0	Bogota	Charles	0	Bogota	1
	Clinical	Miscellaneous	2019	Research	Liliana	1	Bogota	Erika	1	Foreign	Liliana	1	Bogota	1
	Clinical	Miscellaneous	2019	Research	Gustavo	0	Bogota	Carolina	1	Bogota	Gustavo	0	Bogota	1
	Clinical	Miscellaneous	2019	Review	Mauricio	0	Bogota	Mauricio	0	Bogota	Mauricio	0	Bogota	0
	Clinical	Miscellaneous	2019	Review	Diana	1	Bogota	Liliana	1	Bogota	Diana	1	Bogota	1
	Clinical	Miscellaneous	2019	Review	Alejandro	0	Bogota	Ana María	1	Bogota	Alejandro	0	Bogota	1
	Clinical	Miscellaneous	2019	Review	Pablo	0	Bogota	Harold	0	Bogota	Pablo	0	Bogota	0
	Clinical	Miscellaneous	2019	Review	Gustavo	0	Bogota	Erika	1	Bogota	Gustavo	0	Bogota	1
	Clinical	Miscellaneous	2019	Review	Eitan	0	Bogota	Carlos Olimpo	0	Bogota	Carlos Olimpo	0	Bogota	0
	Clinical	Miscellaneous	2019	Research	Gloria	1	Bogota	Idefonso	0	Foreign	Idefonso	0	Foreign	1
	Clinical	Miscellaneous	2020	Review	Charles	0	Bogota	Diana	1	Bogota	Charles	0	Bogota	1
	Clinical	Miscellaneous	2020	Research	Ángela	1	Bogota	Gustavo	0	Bogota	Ángela	1	Bogota	1
	Clinical	Miscellaneous	2020	Review	Sara	1	Bogota	Sayda	1	Bogota	Sayda	1	Bogota	1
	Clinical	Miscellaneous	2020	Research	Leany	1	Medellin	Juan Carlos	0	Medellin	Leany	1	Medellin	1
	Clinical	Miscellaneous	2021	Review	Jessika	1	Medellin	Diana	1	Foreign	Jessika	1	Medellin	1
	Clinical	Miscellaneous	2021	Review	Mateo	0	Medellin	Briana	1	Medellin	Mateo	0	Medellin	1
	Clinical	Miscellaneous	2021	Review	Mónica	1	Bogota	Maritza	1	Bogota	Mónica	1	Bogota	1
	Clinical	Miscellaneous	2021	Review	Álvaro	0	Bogota	Doris	1	Bogota	Álvaro	0	Bogota	1
	Clinical	Miscellaneous	2021	Review	Angélica	1	Bogota	Angélica	1	Bogota	Angélica	1	Bogota	1
	Clinical	Miscellaneous	2021	Review	Estefanía	1	Bogota	Julián	0	Bogota	Julián	0	Bogota	1
	Clinical	Miscellaneous	2021	Research	Zulma	1	Cali	Brigitt	1	Cali	Brigitt	1	Cali	1
	Clinical	Miscellaneous	2021	Research	Fabián	0	Cali	Erleny	1	Cali	Brigitt	1	Cali	1
	Clinical	Miscellaneous	2021	Review	Juan Carlos	0	Bogota	Danny	0	Bogota	Juan Carlos	0	Bogota	1
	Clinical	Miscellaneous	2021	Review	Diana	1	Bogota	Diana	1	Bogota	Diana	1	Bogota	1
	Clinical	Miscellaneous	2021	Review	Juan	0	Bogota	Luisa	1	Bogota	Juan	0	Bogota	1
	Clinical	Miscellaneous	2021	Review	Jorge	0	Bogota	Susana	1	Bogota	Jorge	0	Bogota	1
	Clinical	Miscellaneous	2021	Review	Diana	1	Manizales	William	0	Manizales	Diana	1	Manizales	1
	Clinical	Miscellaneous	2021	Review	Gustavo	0	Bogota	Felipe	0	Bogota	Gustavo	0	Bogota	1
	Clinical	Miscellaneous	2021	Review	Daniel	0	Bogota	Elpidia	1	Bogota	Daniel	0	Bogota	1
	Clinical	Miscellaneous	2021	Research	Álvaro	0	Bogota	Laura	1	Bogota	Álvaro	0	Bogota	1
	Clinical	Miscellaneous	2021	Review	Ana	1	Medellin	Andrés	0	Medellin	Andrés	0	Medellin	1
	Clinical	Miscellaneous	2022	Research	Ángela	1	Bogota	Angie	1	Bogota	Ángela	1	Bogota	1
	Clinical	Miscellaneous	2022	Research	Ángela	1	Bogota	Fredy	0	Bogota	Ángela	1	Bogota	1
	Clinical	Miscellaneous	2022	Research	Martha	1	Medellin	Mauricio	0	Medellin	Martha	1	Medellin	1
	Clinical	Miscellaneous	2022	Research	Jairo	0	Bogota	Angélica	1	Bogota	Jairo	0	Bogota	1
	Clinical	Miscellaneous	2022	Research	Angélica	1	Bogota	Diana	1	Bogota	Angélica	1	Bogota	1
Medicina U.P.B.	Clinical	Pulmonology	2022	Research	Carlos	0	Medellin	Daniel	0	Medellin	Carlos	0	Medellin	1
	Clinical	Internal Medicine	2022	Research	Andres	0	Medellin	Henry	0	Medellin	Andres	0	Medellin	1
	Clinical	Pediatrics	2022	Research	Daniel	0	Medellin	Cristobal	0	Medellin	Daniel	0	Medellin	1
	Clinical	Genetics	2022	Review	Carlos	0	Bucaramanga	Natalia	1	Bogota	Carlos	0	Bucaramanga	1
	Clinical	Cardiology	2022	Review	Laura	1	Medellin	Juan Pablo	0	Medellin	Laura	1	Medellin	1
	Clinical	Toxicology	2022	Case Report	Nancy	1	Medellin	Ana Maria	1	Medellin	Nancy	1	Medellin	1
	Clinical	Cardiology	2022	Case Report	Maire	1	Medellin	Manuela	1	Medellin	Mateo	0	Medellin	1
	Clinical	Reumatology	2022	Case Report	Melissa	1	Medellin	Alejandro	0	Foreign	Melissa	1	Medellin	1
	Clinical	Public Health	2022	Research	Daniel	0	Medellin	Luis Guillermo	0	Medellin	Daniel	0	Medellin	1
	Clinical	Psychiatry	2022	Research	Ana Maria	1	Sincelejo	David	0	Medellin	David	0	Medellin	1
	Clinical	Public Health	2022	Research	Juan Guillermo	0	Medellin	Esteban	0	Medellin	Juan Guillermo	0	Medellin	1
	Clinical	Public Health	2022	Review	Oscar	0	Medellin	Oscar	0	Medellin	Oscar	0	Medellin	0
	Clinical	Oncology	2022	Review	Mateo	0	Medellin	Santiago	0	Medellin	Mateo	0	Medellin	1
	Clinical	Infectious Disease	2022	Review	Luisa fernanda	1	Cartagena	Barbara Julia	1	Cartagena	Luisa fernanda	1	Cartagena	1
	Clinical	Pharmacology	2022	Review	Nicolas	0	Medellin	Luis	0	Medellin	Nicolas	0	Medellin	0
	Clinical	Gastroenterology	2022	Review	Alejandro	0	Medellin	Andres Felipe	0	Medellin	Valentina	1	Medellin	1
	Clinical	Cardiology	2022	Case Report	Alfredo	0	Medellin	Andrea	1	Medellin	Alfredo	0	Medellin	1
	Clinical	Cardiology	2022	Case Report	Ana	1	Medellin	Marie	1	Medellin	Manuela	1	Medellin	1
	Clinical	Gastroenterology	2022	Case Report	Diego	0	Medellin	Juan Esteban	0	Medellin	Tatiana	1	Medellin	1
	Clinical	Oncology	2022	Case Report	Oscar	0	Medellin	Oscar	0	Medellin	Oscar	0	Medellin	0
	Clinical	Oncology	2021	Research	Oscar	0	Medellin	Oscar	0	Medellin	Oscar	0	Medellin	0
	Clinical	Public Health	2021	Research	Dora	1	Medellin	Salome	1	Medellin	Dora	1	Medellin	1
	Clinical	Neurology	2021	Research	Daniel	0	Medellin	David	0	Medellin	Daniel	0	Medellin	0
	Clinical	Pharmacology	2021	Research	Juan esteban	0	Medellin	Thalia	1	Medellin	Laura	1	Medellin	1
	Clinical	Pulmonology	2021	Review	Laura	1	Medellin	Jairo	0	Medellin	Laura	1	Medellin	1
	Clinical	Cardiology	2021	Review	Sebastian	0	Medellin	Carlos	0	Medellin	Sebastian	0	Medellin	1
	Clinical	Gastroenterology	2021	Review	Jose	0	Bogota	Christian	0	Medellin	Alejandra	1	Medellin	1
	Clinical	Toxicology	2021	Case Report	Cindy	1	Medellin	Marie	1	Medellin	Cindy	1	Medellin	1
	Clinical	Toxicology	2021	Case Report	Santiago	0	Medellin	Marie	1	Medellin	Maria Adelaida	1	Medellin	1
	Clinical	Cardiology	2021	Case Report	Alexander	0	Medellin	Alejandro	0	Medellin	Alexander	0	Medellin	1
	Clinical	Public Health	2021	Research	Oscar	0	Medellin	Oscar	0	Medellin	Oscar	0	Medellin	0
	Clinical	Public Health	2021	Research	David Andres	0	Medellin	David	0	Medellin	David Andres	0	Medellin	1
	Clinical	Psychiatry	2021	Research	Maria C	1	Medellin	Gloria	1	Medellin	Diana	1	Medellin	1
	Clinical	Toxicology	2021	Research	Luis Gabriel	0	Medellin	Nelcy	1	Medellin	Nelcy	1	Medellin	1
	Clinical	Public Health	2021	Research	Sebastian	0	Medellin	Sandra	1	Medellin	Ivan	0	Medellin	1
	Clinical	Cardiology	2021	Review	Mateo	0	Medellin	Simon	0	Medellin	Mateo	0	Medellin	0
	Clinical	Pharmacology	2021	Review	Paulo	0	Medellin	Marie	0	Medellin	Paulo	0	Medellin	1
	Clinical	Psychiatry	2021	Review	Juan Fernando	0	Medellin	Juan Fernando	0	Medellin	Juan Fernando	0	Medellin	0
	Clinical	Toxicology	2021	Case Report	Maria Adelaida	1	Medellin	Marie	1	Medellin	Maria Adelaida	1	Medellin	1
	Clinical	Neurology	2021	Case Report	Cindy	1	Medellin	Marie	1	Medellin	Cindy	1	Medellin	1
	Clinical	Public Health	2020	Research	David Andres	0	Medellin	David Antonio	0	Medellin	David Andres	0	Medellin	1
	Clinical	Public Health	2020	Research	Cindy	1	Medellin	Diego	0	Medellin	Cindy	1	Medellin	1
	Clinical	Public Health	2020	Research	Fanny	1	Medellin	Ricardo	0	Medellin	Fanny	1	Medellin	1
	Clinical	Psychiatry	2020	Research	Jorge	0	Tunja	Cesar	0	Tunja	Jorge	0	Tunja	1
	Clinical	Pulmonology	2020	Review	Ana Maria	1	Medellin	Monica	1	Medellin	Monica	1	Medellin	1
	Clinical	Oncology	2020	Review	Oscar	0	Medellin	Daniela	0	Medellin	Oscar	0	Medellin	0
	Clinical	Psychiatry	2020	Review	Juan Felipe	0	Cali	Lina	1	Cali	Lina	1	Cali	1
	Clinical	Toxicology	2020	Case Report	Maria Helena	1	Medellin	Marie	1	Medellin	Cindy	1	Medellin	1
	Clinical	Toxicology	2020	Case Report	Andres	0	Pasto	Yalila	1	Pasto	Andres	0	Pasto	1
	Clinical	Public Health	2020	Research	Silvia	1	Medellin	Marjorie	1	Medellin	Marjorie	1	Medellin	1
	Clinical	Public Health	2020	Research	Juan Guillermo	0	Medellin	Isabella	1	Medellin	Juan Guillermo	0	Medellin	1
	Clinical	Public Health	2020	Research	Carlos	0	Medellin	Isabel	1	Medellin	Carlos	0	Medellin	1
	Clinical	Psychiatry	2020	Research	Ana milena	1	Medellin	Elisabet	1	Foreign	Ana milena	1	Medellin	1
	Clinical	Neurology	2020	Review	Maria Jose	1	Medellin	Andres Felipe	0	Medellin	Maria Jose	1	Medellin	1
	Clinical	Public Health	2020	Review	Simon	0	Medellin	Maria Camila	1	Medellin	Andres	0	Medellin	1
	Clinical	Reumatology	2020	Review	Camilo	0	Bello	Veronica	1	Medellin	Camilo	0	Medellin	1
	Clinical	Pulmonology	2020	Case Report	Maria Antonia	1	Medellin	Jaime	0	Medellin	Maria Antonia	1	Medellin	1
	Clinical	Oncology	2020	Case Report	Oscar	0	Medellin	Oscar	0	Medellin	Oscar	0	Medellin	0
	Clinical	Toxicology	2020	Case Report	Mateo	0	Medellin	Marie	1	Medellin	Mateo	0	Medellin	1
	Clinical	Public Health	2019	Research	Tatiana	1	Medellin	Fabian	0	Medellin	Tatiana	1	Medellin	1
	Clinical	Public Health	2019	Research	Jaime	0	Medellin	Yeimi	1	Medellin	Jaime	0	Medellin	1
	Clinical	Public Health	2019	Research	David Andres	0	Medellin	Julian	0	Medellin	David	0	Medellin	1
	Clinical	Public Health	2019	Research	Daniel	0	Medellin	David	0	Medellin	Daniel	0	Medellin	0
	Clinical	Oncology	2019	Review	Oscar	0	Medellin	Oscar	0	Medellin	Oscar	0	Medellin	0
	Clinical	Public Health	2019	Review	Daniela	1	Medellin	Jorge	0	Medellin	Daniela	1	Medellin	1
	Clinical	Public Health	2019	Review	Mateo	0	Medellin	Jorge	0	Medellin	Mateo	0	Medellin	0
	Clinical	Toxicology	2019	Case Report	Andres	0	Medellin	Marie	1	Medellin	Andres	0	Medellin	1
	Clinical	Pediatrics	2019	Case Report	Marie	1	Medellin	Cindy	1	Medellin	Cindy	1	Medellin	1
	Clinical	Public Health	2019	Research	Laura	1	Medellin	Jorge	0	Medellin	Jorge	0	Medellin	1
	Clinical	Psychiatry	2019	Research	Sara	1	Medellin	Ana Milena	1	Medellin	Ana milena	1	Medellin	1
	Clinical	Pediatrics	2019	Review	Luis	0	Medellin	Luis	0	Medellin	Luis	0	Medellin	0
	Clinical	Angiology	2019	Review	Johanna	1	Medellin	Mateo	0	Medellin	Mateo	0	Medellin	1
	Clinical	Gastroenterology	2019	Case Report	Natalia	1	Medellin	Juliana	1	Medellin	Natalia	1	Medellin	1
	Clinical	Reumatology	2019	Case Report	Andres	0	Medellin	Laura	1	Medellin	Andres	0	Medellin	1
	Clinical	Pharmacology	2019	Case Report	Adrian	0	Medellin	Marie	1	Medellin	Adrian	0	Medellin	1
	Clinical	Public Health	2018	Research	Dora	1	Medellin	Veronica	1	Medellin	Dora	1	Medellin	1
	Clinical	Neurology	2018	Research	Edison	0	Medellin	Ana	1	Medellin	Ana	1	Medellin	1
	Clinical	Neurology	2018	Research	Maria Carolina	1	Medellin	Libia	1	Medellin	Maria Carolina	1	Medellin	1
	Clinical	Public Health	2018	Research	Mussatye	1	Medellin	Mauricio	0	Medellin	Mussatye	1	Medellin	1
	Clinical	Public Health	2018	Research	Sergio	0	Medellin	Jorge	0	Medellin	Juan Jose	0	Medellin	1
	Clinical	Public Health	2018	Research	Tatiana	1	Medellin	Tatiana	1	Medellin	Tatiana	1	Medellin	1
	Clinical	Cardiology	2018	Review	Mateo	0	Medellin	Johana	1	Medellin	Mateo	0	Medellin	1
	Clinical-Surgical	Gynecology	2018	Case Report	Oscar	0	Medellin	Laura	1	Medellin	Oscar	0	Medellin	1
	Clinical	Pediatrics	2018	Research	Juliana	1	Medellin	Lina	1	Foreign	Lina	1	Foreign	1
	Clinical	Pharmacology	2018	Research	Marie	1	Medellin	Diana	1	Medellin	Diana	1	Medellin	1
	Clinical	Psychiatry	2018	Research	Gustavo	0	Medellin	David	0	Medellin	Gustavo	0	Medellin	1
	Clinical	Endocrinology	2018	Review	Santiago	0	Medellin	Santiago	0	Medellin	Santiago	0	Medellin	0
	Clinical	Neurology	2018	Review	Jonathan	0	Medellin	Andres Eduardo	0	Medellin	Andres Eduardo	0	Medellin	0
	Clinical	Toxicology	2018	Case Report	Maria Claudia	1	Medellin	Marie	1	Medellin	Maria Claudia	1	Medellin	1
	Clinical	Toxicology	2018	Case Report	Andres	0	Medellin	Jaime	0	Medellin	Andres	0	Medellin	1
Revista de la Facultad de	Clinical	Infectious Disease	2022	Review	Christian	0	Popayan	Rosa	1	Popayan	Rosa	1	Popayan	1
Ciencias de la Salud	Clinical	Pharmacology	2022	Review	Olga	1	Medellin	Marie	1	Medellin	Marie	1	Medellin	1
	Clinical	Cardiology	2022	Case Report	Ana	1	Pasto	Jose Maria	0	Pasto	Ana	1	Pasto	1
	Clinical	Pharmacology	2022	Research	Andres	0	Tunja	Astrid	1	Tunja	Astrid	1	Tunja	1
	Clinical	Pharmacology	2022	Research	Franklin	0	Armenia	Franklin	0	Armenia	Franklin	0	Armenia	0
	Clinical-Surgical	Gynecology	2022	Review	Julian	0	Medellin	Camilo	0	Medellin	Julian	0	Medellin	0
	Clinical-Surgical	Gynecology	2022	Case Report	Diana	1	Popayan	John	0	Popayan	Diana	1	Popayan	1
	Clinical	Pediatrics	2021	Review	Mariana	1	Medellin	Lina Maria	1	Medellin	Mariana	1	Medellin	1
	Clinical	Public Health	2021	Review	Roberto	0	Barranquilla	Aura	1	Barranquilla	Julieta	1	Barranquilla	1
	Clinical	Pharmacology	2021	Review	Yeison	0	Pasto	Yeison	0	Pasto	Yeison	0	Pasto	0
	Clinical	Pharmacology	2021	Review	Andres	0	Tunja	Yaline	1	Tunja	Andres	0	Tunja	1
	Clinical	Neurology	2021	Case Report	Isabel	1	Medellin	Marie	1	Medellin	Isabel	1	Medellin	1
	Clinical-Surgical	Urology	2021	Research	Maria Isabel	1	Medellin	Maria del Pilar	1	Medellin	Maria Isabel	1	Medellin	1
	Clinical	Public Health	2021	Review	Jose	0	Medellin	Lina Maria	1	Medellin	Lina Maria	1	Medellin	1
	Clinical	Pediatrics	2021	Review	Oscar	0	Popayan	Ruben	0	Medellin	Oscar	0	Popayan	1
	Clinical	Gastroenterology	2021	Case Report	Julian	0	Popayan	Jenny	1	Popayan	Julian	0	Popayan	1
	Clinical	Gastroenterology	2020	Review	Dhayra	1	Cali	Guillermo	0	Popayan	Jesus	0	Popayan	1
	Clinical	Cardiology	2020	Review	Juan David	0	Popayan	Nelson	0	Popayan	Juan David	0	Popayan	0
	Clinical	Hematology	2020	Review	Mariana	1	Medellin	Lina Maria	1	Medellin	Mariana	1	Medellin	1
	Clinical	Cardiology	2020	Case Report	Nicolas	0	Medellin	Marie	1	Medellin	Marie	1	Medellin	1
	Clinical-Surgical	Gynecology	2020	Case Report	Christian	0	Bogota	Saulo	0	Bogota	Saulo	0	Bogota	1
	Clinical	Internal Medicine	2020	Case Report	Julian	0	Popayan	Johana	1	Popayan	Julian	0	Popayan	1
	Clinical	Public Health	2020	Research	Andry	1	Popayan	Jose Andres	0	Popayan	Andry	1	Popayan	1
	Clinical	Gastroenterology	2020	Review	David	0	Popayan	Yenifer	1	Popayan	David	0	Popayan	1
	Clinical	Pharmacology	2020	Case Report	Juan Pablo	0	Medellin	Marie	1	Medellin	Marie	1	Medellin	1
	Clinical	Public Health	2020	Case Report	Paola	1	Popayan	Eileen	1	Popayan	Paola	1	Popayan	1
	Clinical	Public Health	2019	Research	Olga	1	Barranquilla	Roberto	0	Barranquilla	Olga	1	Barranquilla	1
	Clinical	Public Health	2019	Review	Jina	1	Manizales	Andry	1	Medellin	Jina	1	Manizales	1
	Clinical	Cardiology	2019	Case Report	Nasly	1	Popayan	Miller	0	Cali	Nasly	1	Popayan	1
	Clinical	Public Health	2019	Research	Amanda	1	Neiva	Sandra	1	Neiva	Sandra	1	Neiva	1
	Clinical	Psychiatry	2019	Review	Luz Elena	1	Bogota	Andres	0	Medellin	Luz Elena	1	Bogota	1
	Clinical	Public Health	2019	Review	Camilo	0	Cali	Camilo	0	Cali	Camilo	0	Cali	0
	Surgical	Neurosurgery	2019	Case Report	Tomas	0	Popayan	Carlos	0	Popayan	Tomas	0	Popayan	1
	Clinical	Oncology	2018	Research	Claudia	1	Popayan	Consuelo	1	Popayan	Beatriz	1	Popayan	1
	Clinical	Public Health	2018	Research	Marie	1	Medellin	Antonio	0	Medellin	Marie	1	Medellin	1
	Clinical	Cardiology	2018	Case Report	Jorge	0	Neiva	Hernan	0	Neiva	Jorge	0	Neiva	0
	Clinical	Toxicology	2018	Case Report	Diego	0	Medellin	Marie	1	Medellin	Marie	1	Medellin	1
	Clinical-Surgical	Traumatology	2018	Review	Angela Maria	1	Popayan	Juan Manuel	0	Popayan	Angela	1	Popayan	1
	Clinical	Oncology	2018	Review	Carolina	1	Bogota	Ricardo	0	Foreign	Ricardo	0	Foreign	1
	Clinical	Public Health	2018	Review	Andrea	1	Tunja	Luisa	1	Tunja	Luisa	1	Tunja	1
	Clinical	Oncology	2018	Case Report	Tomas	0	Popayan	Stefany	1	Popayan	Tomas	0	Popayan	1
Revista Colombiana de	Clinical-Surgical	Gynecology	2022	Research	Nicolas	0	Bogota	Sebastian	0	Bogota	Nicolas	0	Bogota	0
Obstetricia y Gynecologylogía	Clinical-Surgical	Gynecology	2022	Research	Carolina	1	Medellin	Jose	0	Medellin	Maria Jose	1	Medellin	1
	Clinical-Surgical	Gynecology	2022	Research	Pamela	1	Cali	Robinson	0	Popayan	Pamela	1	Cali	1
	Clinical-Surgical	Gynecology	2022	Research	Ana Maria	1	Bogota	Jorge Andres	0	Bogota	Ana Maria	1	Bogota	1
	Clinical-Surgical	Gynecology	2022	Research	Jaime	0	Bogota	Natalia	1	Bogota	Diana	1	Bogota	1
	Clinical-Surgical	Gynecology	2022	Review	Albaro Jose	0	Cali	Jimmy	0	Bogota	Albaro Jose	0	Cali	1
	Clinical-Surgical	Gynecology	2022	Case Report	Franco Rafael	0	Bogota	Oscar	0	Bogota	Franco Rafael	0	Bogota	1
	Clinical-Surgical	Gynecology	2022	Research	Oscar	0	Popayan	Roberth	0	Popayan	Oscar	0	Popayan	1
	Clinical-Surgical	Gynecology	2022	Research	Silvia	1	Medellin	Sandra	1	Medellin	Silvia	1	Medellin	1
	Clinical-Surgical	Gynecology	2022	Review	Carmen	1	Bogota	Dayanne	1	Bogota	Carmen	1	Bogota	1
	Clinical-Surgical	Gynecology	2022	Research	Jonathan	0	Bogota	Zulma	1	Bogota	Zulma	1	Bogota	1
	Clinical-Surgical	Gynecology	2022	Research	Edgar	0	Medellin	Edgar	0	Medellin	Diana	1	Medellin	1
	Clinical-Surgical	Gynecology	2022	Case Report	Susana	1	Medellin	Maria del Pilar	1	Medellin	Susana	1	Medellin	1
	Clinical-Surgical	Gynecology	2021	Research	Stefanya	1	Medellin	Sandra	1	Medellin	Stefany	1	Medellin	1
	Clinical-Surgical	Gynecology	2021	Research	Enrique	0	Medellin	Anibal	0	Medellin	Enrique	0	Medellin	0
	Clinical-Surgical	Gynecology	2021	Review	Karen	1	Bogota	Olga	1	Bogota	Karen	1	Bogota	1
	Clinical-Surgical	Gynecology	2021	Case Report	Oscar	0	Popayan	Ivonne	1	Bogota	Oscar	0	Popayan	1
	Clinical-Surgical	Gynecology	2021	Research	Luis Felipe	0	Cali	Yuliana	1	Cali	Luis Felipe	0	Cali	1
	Clinical-Surgical	Gynecology	2021	Case Report	Sandra	1	Bogota	Carolina	1	Bogota	Sandra	1	Bogota	1
	Clinical-Surgical	Gynecology	2021	Case Report	Santiago	0	Bogota	Yenny	1	Bogota	Santiago	0	Bogota	1
	Clinical-Surgical	Gynecology	2021	Case Report	Jesus	0	Medellin	Erika	1	Medellin	Jesus	0	Medellin	1
	Clinical-Surgical	Gynecology	2021	Case Report	Ximena	1	Bogota	Raul	0	Bogota	Ximena	1	Bogota	1
	Clinical-Surgical	Gynecology	2021	Research	Andres	0	Bogota	Edgar	0	Bogota	Andres	0	Bogota	0
	Clinical-Surgical	Gynecology	2021	Research	Alvaro	0	Cartagena	Angelica	1	Bogota	Alvaro	0	Cartagena	1
	Clinical-Surgical	Gynecology	2021	Review	Juliana	1	Bogota	Hernando	0	Bogota	Juliana	1	Bogota	1
	Clinical-Surgical	Gynecology	2021	Case Report	Julian	0	Bogota	Gabriel	0	Bogota	Julian	0	Bogota	1
	Clinical-Surgical	Gynecology	2021	Research	Julian	0	Cali	Anibal	0	Foreign	Julian	0	Cali	1
	Clinical-Surgical	Gynecology	2021	Research	Monica	1	Bogota	Henry	0	Bogota	Monica	1	Bogota	1
	Clinical-Surgical	Gynecology	2021	Research	Franklin	0	Armenia	Franklin	0	Armenia	Franklin	0	Armenia	0
	Clinical-Surgical	Gynecology	2021	Review	Juan Diego	0	Foreign	Alvaro	0	Cali	Carlos	0	Bogota	1
	Clinical-Surgical	Gynecology	2020	Research	Libia	1	Medellin	Santiago	0	Medellin	LIbia	1	Medellin	1
	Clinical-Surgical	Gynecology	2020	Research	Christiam	0	Bogota	Luz Amparo	1	Bogota	Monica	1	Bogota	1
	Clinical-Surgical	Gynecology	2020	Case Report	Juan Felipe	0	Bogota	Marcos	0	Bogota	Juan Felipe	0	Bogota	1
	Clinical-Surgical	Gynecology	2020	Case Report	Francisco	0	Cali	Jose Daniel	0	Medellin	Francisco	0	Cali	0
	Clinical-Surgical	Gynecology	2020	Case Report	Diana	1	Neiva	Luis Guillermo	0	Neiva	Daniel	0	Neiva	1
	Clinical-Surgical	Gynecology	2020	Research	Cesar	0	Popayan	Roberth	0	Popayan	Roberth	0	Popayan	0
	Clinical-Surgical	Gynecology	2020	Research	Patricia	1	Bogota	Patricia	1	Bogota	Patricia	1	Bogota	1
	Clinical-Surgical	Gynecology	2020	Research	Claudia	1	Pereira	Juan Diego	0	Pereira	Claudia	1	Pereira	1
	Clinical-Surgical	Gynecology	2020	Research	Felipe	0	Cali	Hoover	0	Cali	Hoover	0	Cali	0
	Clinical-Surgical	Gynecology	2020	Case Report	Andres	0	Medellin	Reinaldo	0	Bogota	Andres	0	Bogota	0
	Clinical-Surgical	Gynecology	2020	Research	Diana	1	Medellin	Hector	0	Medellin	Diana	1	Medellin	1
	Clinical-Surgical	Gynecology	2020	Research	Robinson	0	Barranquilla	Edgar	0	Barranquilla	Robinson	0	Barranquilla	1
	Clinical-Surgical	Gynecology	2020	Review	Kelly	1	Bogota	Miguel Angel	0	Bogota	Kelly	1	Bogota	1
	Clinical-Surgical	Gynecology	2020	Review	Camilo	0	Bucaramanga	Santiago	0	Bucaramanga	Camilo	0	Bucaramanga	1
	Clinical-Surgical	Gynecology	2020	Review	Francisco	0	Bogota	Sandra	1	Bogota	Francisco	0	Bogota	1
	Clinical-Surgical	Gynecology	2020	Case Report	Rafael	0	Bogota	Isaac	0	Bogota	Rafael	0	Bogota	0
	Clinical-Surgical	Gynecology	2020	Research	Carlos	0	Medellin	Jaime	0	Medellin	Jaime	0	Medellin	0
	Clinical-Surgical	Gynecology	2020	Research	Edgar	0	Santa Marta	Martha	1	Cartagena	Edgar	0	Santa Marta	1
	Clinical-Surgical	Gynecology	2020	Research	Nathalia	1	Bogota	Jorge	0	Bogota	Nathalia	1	Bogota	1
	Clinical-Surgical	Gynecology	2020	Case Report	Walter	0	Medellin	Cesar	0	Foreign	Walter	0	Medellin	1
	Clinical-Surgical	Gynecology	2019	Research	Mary	1	Medellin	John	0	Medellin	John	0	Medellin	1
	Clinical-Surgical	Gynecology	2019	Research	Daniel	0	Medellin	Maria	1	Medellin	Daniel	0	Medellin	1
	Clinical-Surgical	Gynecology	2019	Case Report	Henry	0	Pasto	Carlos	0	Pasto	Andres	0	Bogota	1
	Clinical-Surgical	Gynecology	2019	Research	Sandra	1	Cali	Victor	0	Cali	Sandra	1	Cali	1
	Clinical-Surgical	Gynecology	2019	Research	Jorge	0	Medellin	Joan	0	Medellin	Jorge	0	Medellin	0
	Clinical-Surgical	Gynecology	2019	Research	Diana	1	Medellin	Vanessa	1	Medellin	Diana	1	Medellin	1
	Clinical-Surgical	Gynecology	2019	Research	Claudia	1	Pereira	Juan Diego	0	Pereira	Claudia	1	Pereira	1
	Clinical-Surgical	Gynecology	2019	Case Report	Laura	1	Bucaramanga	Monica	1	Bucaramanga	Laura	1	Bucaramanga	1
	Clinical-Surgical	Gynecology	2019	Research	Julie	1	Medellin	Marcos	0	Bogota	Marcos	0	Bogota	1
	Clinical-Surgical	Gynecology	2019	Research	Elkin	0	Medellin	John	0	Medellin	John	0	Medellin	1
	Clinical-Surgical	Gynecology	2019	Case Report	Javier	0	Cali	Rene	0	Bogota	Javier	0	Cali	0
	Clinical-Surgical	Gynecology	2019	Case Report	Zoraida	1	Foreign	Inmaculada	1	Foreign	Manuela	0	Foreign	1
	Clinical-Surgical	Gynecology	2019	Case Report	Santiago	0	Bucaramanga	Facundo	0	Bucaramanga	Santiago	0	Bucaramanga	0
	Clinical-Surgical	Gynecology	2019	Research	Maria del Pilar	1	Bogota	Edgar	0	Bogota	Maria del Pilar	1	Bogota	1
	Clinical-Surgical	Gynecology	2019	Research	Lucila	1	Barranquilla	Alexander	0	Barranquilla	Lucila	1	Barranquilla	1
	Clinical-Surgical	Gynecology	2019	Case Report	Liseth	1	Tunja	Gloria	1	Tunja	Liseth	1	Tunja	1
	Clinical-Surgical	Gynecology	2018	Research	Natalia	1	Medellin	John	0	Medellin	John	0	Medellin	1
	Clinical-Surgical	Gynecology	2018	Research	Franklin	0	Armenia	Franklin	0	Armenia	Franklin	0	Armenia	0
	Clinical-Surgical	Gynecology	2018	Research	Carla	1	Santa Marta	Javier	0	Santa Marta	Carla	1	Santa Marta	1
	Clinical-Surgical	Gynecology	2018	Review	Lina	1	Bogota	Diego	0	Bogota	Diego	0	Bogota	1
	Clinical-Surgical	Gynecology	2018	Case Report	Kateir	1	Bogota	Juan David	0	Bogota	Kateir	1	Bogota	1
	Clinical-Surgical	Gynecology	2018	Case Report	Oscar	0	Bucaramanga	Nestor	0	Bucaramanga	Oscar	0	Bucaramanga	0
	Clinical-Surgical	Gynecology	2018	Research	Yuly	1	Neiva	Hector	0	Neiva	Yuly	1	Neiva	1
	Clinical-Surgical	Gynecology	2018	Research	Wilmer	0	Bucaramanga	Luis	0	Bucaramanga	Luz Angela	1	Bucaramanga	1
	Clinical-Surgical	Gynecology	2018	Research	Jairo	0	Bogota	Luis	0	Bogota	Jairo	0	Bogota	1
	Clinical-Surgical	Gynecology	2018	Research	Rodrigo	0	Bogota	Catalina	1	Bogota	Cesar	0	Bogota	1
	Clinical-Surgical	Gynecology	2018	Case Report	Maria Fernanda	1	Cali	Albaro	0	Cali	Sara	1	Cali	1
	Clinical-Surgical	Gynecology	2018	Case Report	Carmen	1	Bogota	Bernarda	1	Bogota	Carmen	1	Bogota	1
	Clinical-Surgical	Gynecology	2018	Research	Andres	0	Popayan	Claudia	1	Popayan	Andres	0	Popayan	1
	Clinical-Surgical	Gynecology	2018	Research	Bayron	0	Armenia	Rosa	1	Armenia	Bayron	0	Armenia	1
	Clinical-Surgical	Gynecology	2018	Research	Bayron	0	Armenia	Carmen	1	Armenia	Bayron	0	Armenia	1
	Clinical-Surgical	Gynecology	2018	Case Report	Olga	1	Bogota	Marcos	0	Bogota	Marcos	0	Bogota	1
	Clinical-Surgical	Gynecology	2018	Case Report	Andres	0	Foreign	Manuel	0	Foreign	Andres	0	Foreign	1
	Clinical-Surgical	Gynecology	2018	Research	Franklin	0	Bogota	Franklin	0	Bogota	Franklin	0	Bogota	0
	Clinical-Surgical	Gynecology	2018	Research	Flor	1	Bucaramanga	Myriam	1	Bucaramanga	Flor	1	Bucaramanga	1
	Clinical-Surgical	Gynecology	2018	Research	Luzdaris	1	Cartagena	Regina	1	Cartagena	Luzdaris	1	Cartagena	1
Salud Uninorte	Clinical	Public Health	2022	Research	Ivan	0	Barranquilla	Marlon	0	Barranquilla	Marlon	0	Barranquilla	1
	Clinical	Public Health	2022	Research	Yisel	1	Barranquilla	Jose	0	Barranquilla	Yisel	1	Barranquilla	1
	Clinical	Public Health	2022	Research	Javier	0	Villavicencio	Julio	0	Bucaramanga	Javier	0	Villavicencio	0
	Clinical	Public Health	2022	Research	Margarita	1	Medellin	Jhon	0	Medellin	Margarita	1	Medellin	1
	Clinical	Public Health	2022	Research	Erika	1	Barranquilla	Jose	0	Barranquilla	Yisel	1	Barranquilla	1
	Clinical	Public Health	2022	Research	Patricia	1	Foreign	Eduardo	0	Foreign	Eduardo	0	Foreign	1
	Clinical	Public Health	2022	Review	Claudia	1	Bogota	Diego	0	Boyaca	Diego	0	Boyaca	1
	Clinical	Endocrinology	2022	Review	Alejandro	0	Medellin	Carlos	0	Medellin	Alejandro	0	Medellin	0
	Clinical	Gastroenterology	2022	Review	Jhon	0	Bogota	Paull	0	Bogota	Jhon	0	Bogota	1
	Clinical-Surgical	Dermatology	2022	Case Report	Beatriz	1	Barranquilla	Maria	1	Barranquilla	Laura	1	Barranquilla	1
	Clinical	Public Health	2022	Research	Simon	0	Bogota	Juan	0	Bogota	Simon	0	Bogota	1
	Clinical	Public Health	2022	Research	Geovana	1	Medellin	Ana	1	Medellin	Geovana	1	Medellin	1
	Clinical	Psychiatry	2022	Research	Marcela	1	Tunja	Leidy	1	Tunja	Leidy	1	Tunja	1
	Clinical	Public Health	2022	Research	Juan	0	Barranquilla	Antolin	0	Foreign	Sara	1	Barranquilla	1
	Clinical	Public Health	2022	Research	Laciar	0	Sincelejo	David	0	Sincelejo	Laciar	0	Sincelejo	0
	Clinical	Public Health	2022	Research	Laura	1	Bogota	Jeadran	0	Medellin	Laura	1	Bogota	1
	Clinical	Pulmonology	2022	Review	Yolima	1	Santa Marta	Maria	1	Santa Marta	Yolima	1	Santa Marta	1
	Clinical	Public Health	2022	Review	Claudia	1	Bogota	Carlos	0	Bogota	Claudia	1	Bogota	1
	Clinical	Public Health	2022	Review	Ruth	1	Bogota	Nathaly	1	Bogota	Tarek	0	Bogota	1
	Surgical	Oral and Maxilofacial Surgery	2022	Case Report	Martha	1	Barranquilla	Natalia	1	Barranquilla	Martha	1	Barranquilla	1
	Clinical	Geriatrics	2022	Research	Lyda	1	Medellin	Lyda	1	Medellin	Lyda	1	Medellin	1
	Clinical	Public Health	2022	Research	Gloria	1	Sincelejo	Adela	1	Sincelejo	Adela	1	Sincelejo	1
	Clinical	Geriatrics	2022	Research	Eliana	1	Tunja	Jose	0	Tunja	Eliana	1	Tunja	1
	Clinical	Psychiatry	2022	Research	Camilo	0	Bogota	Carlos	0	Bogota	Camilo	0	Bogota	1
	Clinical	Public Health	2022	Research	Gisela	1	Bogota	Gisela	1	Bogota	Gisela	1	Bogota	1
	Clinical-Surgical	Gynecology	2022	Research	Enio	0	Santa Marta	Francisca	1	Barranquilla	Enio	0	Santa Marta	1
	Clinical	Endocrinology	2022	Research	Luz	1	Bogota	Daniel	0	Chia	Luz	1	Bogota	1
	Clinical	Public Health	2022	Research	Gisela	1	Bogota	Gisela	1	Bogota	Yolima	1	Bogota	1
	Clinical	Public Health	2022	Research	David	0	Foreign	Victor	0	Foreign	Victor	0	Foreign	1
	Clinical	Psychiatry	2022	Review	Jasmin	1	Neiva	Alfredis	0	Neiva	Jasmin	1	Neiva	1
	Clinical	Public Health	2022	Review	Liany	1	Bogota	Jorge	0	Bogota	Paula	1	Bogota	1
	Clinical	Stomatology	2022	Review	Margarita	1	Bogota	Stefania	1	Bogota	Stefania	1	Bogota	1
	Clinical	Endocrinology	2022	Case Report	Diego	0	Bogota	Luis	0	Chia	Luis	0	Chia	1
	Clinical	Stomatology	2022	Case Report	Cielo	1	Cartagena	Antonio	0	Cartagena	Cielo	1	Cartagena	1
	Clinical	Public Health	2021	Research	Miguel	0	Cartagena	Elias	0	Cartagena	Miguel	0	Cartagena	1
	Clinical	Psychiatry	2021	Research	Luz	1	Foreign	Heberto	0	Foreign	Herberto	0	Foreign	1
	Clinical-Surgical	Gynecology	2021	Research	Tatiana	1	Barranquilla	Sheyla	1	Foreign	Tatina	1	Barranquilla	1
	Clinical	Neurology	2021	Research	Andres	0	Popayan	Enmanuel	0	Popayan	Andres	0	Popayan	1
	Clinical-Surgical	Orthopedics	2021	Research	Enrique	0	Bogota	Felipe	0	Bogota	Enrique	0	Bogota	0
	Clinical	Public Health	2021	Review	Marco	0	Cartagena	Johana	1	Cartagena	Marco	0	Cartagena	1
	Clinical	Public Health	2021	Review	Alexandra	1	Barranquilla	Matha	1	Barranquilla	Alexandra	1	Barranquilla	1
	Clinical	Pharmacology	2021	Review	Leonel	0	Tunja	Elkin	0	Tunja	Carlos	0	Tunja	1
	Clinical	Public Health	2021	Review	Mariagracia	1	Chia	Jorge	0	Chia	Jorge	0	Chia	1
	Clinical	Public Health	2021	Review	Paola	1	Manizales	Julio	0	Manizales	Paola	1	Manizales	1
	Clinical	Public Health	2021	Case Report	Maria Angelica	1	Barranquilla	Ilubith	1	Barranquilla	Ilubith	1	Barranquilla	1
	Clinical	Oncology	2021	Case Report	Jose	0	Pasto	Paulo	0	Pasto	Jose	0	Pasto	1
	Surgical	Neurosurgery	2021	Research	Martina	1	Chia	Kemel	0	Chia	Kemel	0	Chia	1
	Clinical	Public Health	2021	Research	Nini	1	Foreign	Marta	1	Santa Marta	Oskarly	0	Santa Marta	1
	Clinical	Geriatrics	2021	Research	Judith	1	Barranquilla	Keilin	1	Barranquilla	Judith	1	Barranquilla	1
	Clinical	Geriatrics	2021	Research	Zoila	1	Foreign	Angela	1	Bogota	Elizabeth	1	Ibague	1
	Clinical	Internal Medicine	2021	Research	Jose	0	Bogota	Wilson	0	Bogota	Jose	0	Bogota	1
	Clinical	Pediatrics	2021	Research	Carlos	0	Barranquilla	Geraldine	1	Barranquilla	Carlos	0	Barranquilla	1
	Clinical	Pediatrics	2021	Review	Sergio	0	Chia	Alicia	1	Chia	Sergio	0	Chia	1
	Clinical	Public Health	2021	Review	Cecilia	1	Barranquilla	Yeis	0	Barranquilla	Cecilia	1	Barranquilla	1
	Clinical	Geriatrics	2021	Review	Maria	1	Medellin	Juan	0	Medellin	Juan	0	Medellin	1
	Clinical	Neurology	2021	Review	Beatriz	1	Barranquilla	Asid	0	Barranquilla	Beatriz	1	Barranquilla	1
	Clinical	Public Health	2021	Research	Katty	1	Bogota	Fernando	0	Bogota	Andrea	1	Bogota	1
	Clinical	Endocrinology	2021	Research	Fernando	0	Barranquilla	Carolina	1	Barranquilla	Fernando	0	Barranquilla	1
	Clinical	Stomatology	2021	Research	Adolfo	0	Barranquilla	Martha	1	Barranquilla	Martha	1	Barranquilla	1
	Clinical	Neurology	2021	Research	Juliana	1	Manizales	Julio	0	Manizales	Julio	0	Manizales	1
	Clinical	Gastroenterology	2021	Research	Stella	1	Cartagena	Daniel	0	Cartagena	Stella	1	Cartagena	1
	Clinical	Public Health	2021	Research	Elizabeth	1	Ibague	Patricia	1	Foreign	Victor	0	Foreign	1
	Clinical	Public Health	2021	Research	Hans	0	Chia	Luis	0	Chia	Luis	0	Chia	1
	Clinical	Education	2021	Review	Rafael	0	Barranquilla	Carolina	1	Foreign	Rafael	0	Barranquilla	1
	Clinical	Endocrinology	2021	Review	Victor	0	Foreign	Jorge	0	Foreign	Victor	0	Foreign	1
	Clinical	Neurology	2021	Case Report	Martha	1	Cartagena	Tatiana	1	Cartagena	Martha	1	Cartagena	1
	Surgical	Neurosurgery	2021	Case Report	Emilio	0	Cartagena	Nikolle	1	Cali	Jose	0	Cartagena	1
	Clinical	Cardiology	2020	Research	Laura	1	Armenia	Olga	1	Armenia	Daniel	0	Armenia	1
	Clinical	Infectious Disease	2020	Research	Virginia	1	Bogota	Martha	1	Bogota	Virginia	1	Bogota	1
	Clinical	Public Health	2020	Research	Gloria	1	Cali	Fabian	0	Foreign	Fabian	0	Foreign	1
	Clinical	Pharmacology	2020	Research	Victor	0	Cartagena	Antonio	0	Cartagena	Victor	0	Cartagena	0
	Clinical	Pharmacology	2020	Review	Ayleen	1	Barranquilla	Ayleen	1	Barranquilla	Ayleen	1	Barranquilla	1
	Clinical	Pulmonology	2020	Case Report	Ornella	1	Barranquilla	Ornella	1	Barranquilla	Olga	1	Barranquilla	1
	Clinical	Pediatrics	2020	Review	Sergio	0	Chia	Yenny	1	Chia	Sergio	0	Chia	1
	Clinical	Public Health	2020	Research	Alvaro	0	Cartagena	Teresa	1	Cartagena	Alvaro	0	Cartagena	1
	Clinical	Endocrinology	2020	Research	Carmen	1	Barranquilla	Alexander	0	Bogota	Carmen	1	Barranquilla	1
	Clinical	Pediatrics	2020	Research	Edwar	0	Bogota	Elizabeth	1	Ibague	Edwar	0	Bogota	1
	Clinical	Geriatrics	2020	Research	Zoila	1	Foreign	Maritza	1	Foreign	Zoila	1	Foreign	1
	Clinical	Pulmonology	2020	Research	German	0	Bogota	Neil	0	Foreign	German	0	Bogota	0
	Clinical	Public Health	2020	Research	Rafael	0	Barranquilla	Carolina	1	Foreign	Rafael	0	Barranquilla	1
	Clinical	Endocrinology	2020	Review	Yanin	1	Cartagena	Pedro	0	Barranquilla	Yanin	1	Cartagena	1
	Clinical	Pulmonology	2020	Review	Emilio	0	Cartagena	Jose	0	Barranquilla	Jose	0	Cartagena	1
	Clinical	Public Health	2020	Review	Sergio	0	Chia	Luis	0	Chia	Luis	0	Chia	1
	Clinical	Public Health	2020	Review	Emilio	0	Cartagena	Isabella	1	Cartagena	Jose	0	Cartagena	1
	Clinical	Endocrinology	2020	Review	Daniela	1	Cali	Mario	0	Cali	Daniela	1	Cali	1
	Clinical	Public Health	2020	Review	Ronield	0	Barranquilla	Ezzanad	0	Foreign	Ronield	0	Barranquilla	1
	Clinical	Public Health	2019	Research	Karen	1	Barranquilla	Edgar	0	Barranquilla	Karen	1	Barranquilla	1
	Clinical	Psychiatry	2019	Research	Martin	0	Foreign	Blanca	1	Foreign	Martin	0	Foreign	1
	Clinical	Psychiatry	2019	Research	Claudia	1	Foreign	Ana	1	Foreign	Claudia	1	Foreign	1
	Clinical	Public Health	2019	Research	Oskarly	0	Santa Marta	Carmen	1	Santa Marta	Oskarly	0	Santa Marta	1
	Surgical	General Surgery	2019	Review	Vanessa	1	Barranquilla	Pilar	1	Barranquilla	Vanessa	1	Barranquilla	1
	Clinical	Public Health	2019	Review	Alexander	0	Santa Marta	Lidice	1	Santa Marta	Alexander	0	Santa Marta	1
	Clinical	Pharmacology	2019	Review	Orison	0	Barranquilla	Ivan	0	Barranquilla	Orison	0	Barranquilla	1
	Clinical	Hematology	2019	Review	David	0	Pereira	Juliet	1	Pereira	Daniel	0	Pereira	1
	Clinical	Psychiatry	2019	Research	Luis	0	Foreign	Nicolas	0	Neiva	Luis	0	Foreign	1
	Clinical	Public Health	2019	Research	Nathali	1	Cali	Alejandro	0	Cali	Nathali	1	Cali	1
	Clinical	Public Health	2019	Research	Elizabeth	1	Ibague	Angela	1	Bogota	Elizabeth	1	Ibague	1
	Clinical	Endocrinology	2019	Review	David	0	Cali	Maria Carolina	1	Cali	David	0	Cali	1
	Clinical	Public Health	2019	Research	Katherine	1	Cartagena	Doris	1	Cartagena	Katherine	1	Cartagena	1
	Clinical	Public Health	2019	Research	Daniela	1	Medellin	Jorge	0	Medellin	Daniela	1	Medellin	1
	Clinical-Surgical	Urology	2019	Research	Hernan	0	Bogota	Nelson	0	Barranquilla	Nelson	0	Barranquilla	1
	Surgical	Cardiovascular surgery	2019	Research	Alfonso	0	Cali	Walter	0	Cali	Alfonso	0	Cartagena	0
	Clinical-Surgical	Urology	2019	Review	Laura	1	Tunja	Astrid	1	Tunja	Laura	1	Tunja	1
	Clinical	Neurology	2019	Review	Leidy	1	Cali	Julialba	1	Manizales	Leidy	1	Cali	1
	Clinical	Gastroenterology	2018	Research	Javier	0	Cartagena	Andres	0	Cartagena	Javier	0	Cartagena	1
	Clinical	Anesthesiology	2018	Research	Enrique	0	Bogota	Adrian	0	Bogota	Enrique	0	Bogota	1
	Clinical	Cardiology	2018	Research	Yuli	1	Bucaramanga	Martha	1	Bucaramanga	Martha	1	Bucaramanga	1
	Clinical-Surgical	Urology	2018	Research	Angela	1	Tunja	Laura	1	Tunja	Angela	1	Tunja	1
	Clinical	Public Health	2018	Research	Luisa	1	Bogota	Vilma	1	Bogota	Luisa	1	Bogota	1
	Clinical	Public Health	2018	Research	Pablo	0	Bogota	Alvaro	0	Cartagena	Pablo	0	Bogota	0
	Surgical	General Surgery	2018	Research	Lina	1	Neiva	Nicolas	0	Neiva	Lina	1	Neiva	1
	Clinical	Public Health	2018	Research	Jairo	0	Cali	Juan Carlos	0	Cali	Jairo	0	Cali	0
	Clinical	Public Health	2018	Research	Victor	0	Foreign	Aura	1	Barranquilla	Victor	0	Foreign	1
	Clinical	Public Health	2018	Research	Carlos	0	Foreign	Maria del Pilar	1	Foreign	Maria del Pilar	1	Foreign	1
	Clinical	Psychiatry	2018	Research	Zoila	1	Foreign	Angel	0	Foreign	Zoila	1	Foreign	1
	Clinical	Public Health	2018	Research	Francisco	0	Barranquilla	Giselle	1	Barranquilla	Francisco	0	Barranquilla	1
	Clinical-Surgical	ENT	2018	Research	Rafael	0	Cartagena	Zenen	0	Cartagena	Zenen	0	Cartagena	1
	Clinical	Stomatology	2018	Review	Edison	0	Santa Marta	Alejandra	1	Cartagena	Edison	0	Santa Marta	1
	Clinical	Oncology	2018	Review	Juan Pablo	0	Pereira	Jose	0	Pereira	Juan Pablo	0	Pereira	0
	Clinical-Surgical	Urology	2018	Review	Linda	1	Foreign	Francisca	1	Foreign	Linda	1	Foreign	1
	Surgical	General Surgery	2018	Case Report	David	0	Barranquilla	Jesus	0	Barranquilla	David	0	Barranquilla	0
	Surgical	General Surgery	2018	Case Report	Daniel Gustavo	0	Cartagena	Antonio	0	Cartagena	Daniel	0	Cartagena	0
	Clinical	Reumatology	2018	Research	Enrique	0	Bogota	Manuel	0	Bogota	Enrique	0	Bogota	0
	Clinical	Public Health	2018	Research	Carlos	0	Cali	Marcela	1	Cali	Carlos	0	Cali	1
	Clinical	Stomatology	2018	Research	Martha	1	Cartagena	Luisa	1	Cartagena	Martha	1	Cartagena	1
	Clinical	Pediatrics	2018	Research	Suanny	1	Cartagena	Nelson	0	Cartagena	Nelson	0	Cartagena	1
	Clinical	Cardiology	2018	Research	Gisela	0	Santa Marta	Orlando	0	Santa Marta	Gisela	1	Santa Marta	1
	Clinical	Public Health	2018	Research	Marco Antonio	0	Cartagena	Herberto	0	Foreign	Marco Antonio	0	Cartagena	1
	Clinical	Geriatrics	2018	Research	Alejandra Maria	1	Chia	Angela Maria	1	Medellin	Alejandra Maria	1	Chia	1
	Clinical-Surgical	Dermatology	2018	Research	Yonathan	0	Bucaramanga	Patricia	1	Bucaramanga	Patricia	1	Bucaramanga	1
	Clinical	Public Health	2018	Research	Jimmy	0	Barranquilla	Jorge	0	Barranquilla	Ana Maria	1	Barranquilla	1
	Clinical	Public Health	2018	Research	Diana Marcela	1	Bogota	Renata	1	Bogota	Diana Marcela	1	Bogota	1
	Clinical	Pediatrics	2018	Research	Sandra Milena	1	Bogota	Magda	1	Bogota	Sandra Milena	1	Bogota	1
	Clinical	Psychiatry	2018	Research	Alejandra	1	Medellin	Daniel	0	Medellin	Alejandra	1	Medellin	1
	Clinical	Stomatology	2018	Research	Adel	0	Cartagena	Erich	0	Cartagena	Adel	0	Cartagena	1
	Clinical-Surgical	Urology	2018	Research	Franklin	0	Bogota	Hoover	0	Pereira	Franklin	0	Bogota	0
	Clinical	Oncology	2018	Review	Rafael	0	Bogota	Carlos	0	Bogota	Rafael	0	Bogota	0
	Clinical	Oncology	2018	Review	Yeis Miguel	0	Barranquilla	Cristian	0	Barranquilla	Yeis Miguel	0	Barranquilla	1
	Clinical	Pharmacology	2018	Review	Maria Ines	1	Tunja	Diana Paola	1	Tunja	Diana Paola	1	Tunja	1
	Clinical	Pediatrics	2018	Review	Virginia	1	Bogota	Arlen	1	Bogota	Virginia	1	Bogota	1
	Clinical	Reumatology	2018	Case Report	Elias	0	Barranquilla	Jorge	0	Barranquilla	Elias	0	Barranquilla	0
	Surgical	General Surgery	2018	Case Report	Julio	0	Barranquilla	Jesus	0	Barranquilla	Jesus	0	Barranquilla	0
	Clinical	Public Health	2018	Research	Oscar	0	Barranquilla	Alfonso	0	Barranquilla	Oscar	0	Barranquilla	0
	Clinical	Psychiatry	2018	Research	Muna Hamdam	0	Cartagena	Luis Reinaldo	0	Cartagena	Muna Hamdam	0	Cartagena	1
	Clinical	Public Health	2018	Research	Ana	1	Cali	Alexo	0	Cali	Ana	1	Cali	1
	Clinical	Public Health	2018	Research	Adolfo	0	Barranquilla	Silvana	1	Barranquilla	Adolfo	0	Barranquilla	1
	Clinical	Pediatrics	2018	Research	Karol	0	Barranquilla	Jesus	0	Barranquilla	Karol	0	Barranquilla	1
	Clinical	Psychiatry	2018	Research	Carlos Arturo	0	Bucaramanga	Adrian	0	Cartagena	Carlos Arturo	0	Bucaramanga	1
	Clinical	Public Health	2018	Research	Martha Elena	1	Barranquilla	Luis Carlos	0	Barranquilla	Martha Elena	1	Barranquilla	1
	Clinical	Toxicology	2018	Research	Maria Stephany	1	Cartagena	Doris	1	Cartagena	Gustavo	0	Cartagena	1
	Clinical	Geriatrics	2018	Research	Sebastian	0	Foreign	Elizabeth	1	Ibague	Sebastian	0	Foreign	1
	Clinical	Pediatrics	2018	Research	Osmar	0	Barranquilla	Orlando	0	Barranquilla	Olrlando	0	Barranquilla	1
	Clinical	Neurology	2018	Review	Elkin	0	Barranquilla	Augusto	0	Barranquilla	Mostapha	0	Barranquilla	1
	Clinical	Pulmonology	2018	Review	Roberto	0	Barranquilla	Jorge	0	Barranquilla	Roberto	0	Barranquilla	1
	Clinical	Critical Care	2018	Case Report	Juana	1	Barranquilla	Kevin	0	Barranquilla	Juana	1	Barranquilla	1
	Clinical	Internal Medicine	2018	Case Report	Cristian	0	Tunja	Leonel	0	Tunja	Cristian	0	Tunja	1
	Clinical	Stomatology	2018	Case Report	Martha	1	Barranquilla	Martha	1	Barranquilla	Martha	1	Barranquilla	1
	Clinical	Internal Medicine	2018	Case Report	Hernando	0	Cartagena	Carlos	0	Cartagena	Carlos	0	Cartagena	1
Medicina y Laboratorio	Clinical-Surgical	Dermatology	2022	Research	Christian	0	Medellin	Monica	1	Medellin	Christian	0	Medellin	1
	Clinical	Internal Medicine	2022	Case Report	Stephany	1	Neiva	Alvaro	0	Cali	Stephany	1	Neiva	1
	Clinical	Endocrinology	2022	Case Report	Myriam	1	Medellin	Alejandro	0	Medellin	Myriam	1	Medellin	1
	Clinical	Hematology	2022	Review	Jennifer	1	Medellin	Ana Isabel	1	Medellin	Jennifer	1	Medellin	1
	Clinical	Pulmonology	2022	Review	Zayra	1	Medellin	Lyz Jenny	1	Medellin	Zayra	1	Medellin	1
	Clinical	Nephrology	2022	Research	Mario Alberto	0	Medellin	Sigifredo	0	Medellin	Mario Alberto	0	Medellin	0
	Clinical	Hematology	2022	Research	Leonardo	0	Medellin	Jose	0	Medellin	Leonardo	0	Medellin	1
	Clinical	Neurology	2022	Case Report	Blair	0	Medellin	Jose Marcelino	0	Florencia	Blair	0	Medellin	0
	Clinical	Cardiology	2022	Case Report	Yina	1	Bogota	Diego	0	Bogota	Yina	1	Bogota	1
	Clinical	Hematology	2022	Research	Jorge Andres	0	Medellin	Daniel Andres	0	Medellin	Jorge Andres	0	Medellin	0
	Clinical	Hematology	2022	Research	Gloria	1	Medellin	Ricardo	0	Medellin	Gloria	1	Medellin	1
	Clinical	Public Health	2022	Research	Natalia Maria	1	Medellin	Mercedes	1	Cali	Natalia Maria	1	Medellin	1
	Clinical-Surgical	Dermatology	2022	Case Report	Jhon Edwar	0	Medellin	Luz Adriana	1	Medellin	Jhon Edwar	0	Medellin	1
	Clinical	Neurology	2022	Case Report	Carlos	0	Bogota	Carlos	0	Bogota	Carlos	0	Bogota	0
	Clinical	Endocrinology	2022	Review	Myriam	1	Medellin	Carlos	0	Medellin	Myriam	1	Medellin	1
	Clinical	Cardiology	2022	Review	Santiago	0	Bogota	Jeffrey	0	Bogota	Santiago	0	Bogota	1
	Clinical	Endocrinology	2022	Review	Maria Carolina	1	Medellin	Maria Carolina	1	Medellin	Maria Carolina	1	Medellin	1
	Clinical	Allergy	2022	Review	Diana Maria	1	Medellin	Carlos	0	Medellin	Diana Maria	1	Medellin	1
	Clinical	Pulmonology	2022	Case Report	Juan Sebastian	0	Medellin	Carlos	0	Medellin	Juan Sebastian	0	Medellin	0
	Clinical	Pulmonology	2021	Review	Carlos Manuel	0	Medellin	Yudy	1	Medellin	Carlos Manuel	0	Medellin	1
	Clinical	Internal Medicine	2021	Review	Guillermo	0	Medellin	Lina Maria	1	Medellin	Guillermo	0	Medellin	1
	Clinical	Neurology	2021	Research	Pablo	0	Medellin	Sigifredo	0	Medellin	Pablo	0	Medellin	1
	Clinical	Pulmonology	2021	Case Report	Diana Lizeth	1	Medellin	Gabriel Jaime	0	Medellin	Diana Lizeth	1	Medellin	1
	Clinical	Hematology	2021	Case Report	Kenny	0	Medellin	Andres Felipe	0	Medellin	Kenny	0	Medellin	0
	Clinical-Surgical	Dermatology	2021	Case Report	Johana	1	Medellin	Catalina	1	Medellin	Johana	1	Medellin	1
	Clinical	Nephrology	2021	Review	Jhon Fredy	0	Medellin	Luis	0	Medellin	Jhon Fredy	0	Medellin	1
	Clinical	Endocrinology	2021	Review	Laura Joanna	1	Medellin	Lina	1	Medellin	Laura Joanna	1	Medellin	1
	Clinical	Pediatrics	2021	Review	Marco Fidel	0	Popayan	Eliana	1	Popayan	Marco Fidel	0	Popayan	1
	Clinical	Hematology	2021	Review	Vanessa	1	Medellin	Jennifer	1	Medellin	Vanessa	1	Medellin	1
	Clinical	Public Health	2021	Research	Daniel	0	Neiva	Yalina	1	Neiva	Daniel	0	Neiva	1
	Clinical	Pediatrics	2021	Research	Maria	1	Cartagena	Angel	0	Cartagena	Maria	1	Cartagena	1
	Clinical	Pulmonology	2021	Case Report	Sara Isabel	1	Popayan	Maria Amparo	1	Popayan	Sara Isabel	1	Popayan	1
	Clinical-Surgical	Gynecology	2021	Review	Ana Isabel	1	Medellin	Laura Joanna	1	Medellin	Ana Isabel	1	Medellin	1
	Clinical	Hematology	2021	Review	Natalia	1	Sabaneta	Natalia	1	Sabaneta	Natalia	1	Sabaneta	1
	Clinical	Public Health	2021	Research	Oscar	0	Medellin	Oscar	0	Medellin	Oscar	0	Medellin	0
	Clinical	Pediatrics	2021	Research	Kateryn	1	Medellin	Erika	1	Medellin	Kateryn	1	Medellin	1
	Clinical	Nephrology	2021	Case Report	Dabely	1	Medellin	Jaime	0	Medellin	Dabely	1	Medellin	1
	Clinical	Hematology	2021	Case Report	Diana Maria	1	Chia	Carlos	0	Chia	Diana Maria	1	Chia	1
	Clinical	Pharmacology	2021	Review	Edna	1	Medellin	Maria	1	Medellin	Edna	1	Medellin	1
	Clinical-Surgical	Gynecology	2021	Review	Oscar	0	Medellin	Oscar	0	Medellin	Oscar	0	Medellin	0
	Clinical	Genetics	2021	Review	Daniela	1	Popayan	Maria Amparo	1	Popayan	Daniela	1	Popayan	1
	Clinical	Pediatrics	2021	Case Report	Maria Amparo	1	Popayan	Juan Camilo	0	Popayan	Maria Amparo	1	Popayan	1
	Clinical	Hematology	2020	Review	Maria	1	Popayan	Jennifer	1	Medellin	Maria	1	Popayan	1
	Clinical	Allergy	2020	Research	Ana Milena	1	Medellin	Ricardo	0	Medellin	Ana Milena	1	Medellin	1
	Clinical	Genetics	2020	Case Report	Maria	1	Popayan	Marco	0	Popayan	Maria	1	Popayan	1
	Clinical-Surgical	Gynecology	2020	Case Report	Juan Esteban	0	Medellin	Jhon Fredy	0	Medellin	Juan Esteban	0	Medellin	1
	Clinical-Surgical	Dermatology	2020	Case Report	Sandra	1	Popayan	Maria	1	Popayan	Sandra	1	Popayan	1
	Clinical	Pulmonology	2020	Review	Francisco	0	Medellin	Ana Isabel	1	Medellin	Francisco	0	Medellin	1
	Clinical	Cardiology	2020	Review	Laura	1	Medellin	Mauricio	0	Medellin	Laura	1	Medellin	1
	Clinical	Infectious Disease	2020	Research	Lesly	1	Medellin	Erka	1	Medellin	Lesly	1	Medellin	1
	Clinical	Public Health	2020	Research	Katty	1	Bogota	Elkin	0	Bogota	Katty	1	Bogota	1
	Clinical	Reumatology	2020	Case Report	Natalia	1	Medellin	Sergio	0	Envigado	Natalia	1	Medellin	1
	Clinical	Endocrinology	2020	Review	Santiago	0	Sabaneta	Laura	1	Itagüí	Santiagp	0	Sabaneta	1
	Clinical	Hematology	2020	Research	Patricia	1	Medellin	Karen	1	Medellin	Patricia	1	Medellin	1
	Clinical	Pediatrics	2020	Case Report	Julian	0	Popayan	Beatriz	1	Popayan	Julian	0	Popayan	1
	Clinical	Pediatrics	2020	Case Report	Marco	0	Popayan	Tatiana	1	Popayan	Marco	0	Popayan	1
	Clinical-Surgical	Urology	2020	Review	Jennifer	1	Medellin	Walter	0	Medellin	Jennifer	1	Medellin	1
	Clinical	Genetics	2020	Review	David	0	Medellin	Juan	0	Medellin	Juan	0	Medellin	1
	Clinical	Nephrology	2020	Research	Dabely	1	Medellin	Julian	0	Medellin	Dabely	1	Medellin	1
	Clinical	Genetics	2020	Case Report	Maria	1	Popayan	Tatiana	1	Popayan	Maria	1	Popayan	1
Colombia Medica	Clinical	Gastroenterology	2022	Research	Luis	0	Cali	Lizbeth	1	Bogota	Juliana	1	Bogota		1
	Clinical	Public Health	2022	Research	Maria	1	Bogota	Andre s	0	Bogota	Maria	1	Bogota		1
	Clinical	Neurology	2022	Case Report	Alma	1	Sincelejo	Nerlis	0	Sincelejo	Nerlis	0	Sincelejo		1
	Clinical	Internal Medicine	2022	Case Report	Ayleen	1	Cali	Jose	0	Bogota	Ayleen	1	Cali		1
	Clinical	Pulmonology	2022	Research	Andres	0	Cali	Beatriz	1	Cali	Andres	0	Cali		1
	Clinical	Endocrinology	2022	Research	Maria	1	Cartagena	Jose	0	Cartagena	Gustavo	0	Cartagena		1
	Clinical-Surgical	Opthalmology	2022	Research	Harry	0	Cali	Andres	0	Cali	Andres	0	Cali		1
	Clinical-Surgical	Gynecology	2022	Case Report	Enrique	0	Cali	Marlly	1	Cali	Enrique	0	Cali		1
	Clinical	Public Health	2022	Research	Luis	0	Cali	Jorge	0	Cali	Luis	0	Cali		1
	Clinical	Public Health	2022	Research	Paola	1	Cali	Adalberto	0	Foreign	Luis	0	Cali		1
	Clinical	Public Health	2022	Research	Nelson	0	Manizales	Juan David	0	Manizales	Nelson	0	Manizales		0
	Clinical	Public Health	2022	Research	Maria	1	Pasto	Harold	0	Pasto	Maria	1	Pasto		1
	Clinical	Oncology	2022	Research	Maria	1	Bogota	Ricardo	0	Bogota	Raul	0	Bogota		1
	Clinical	Public Health	2022	Research	Lina	1	Bogota	Jairo	0	Bogota	Lina	0	Bogota		1
	Clinical	Public Health	2021	Research	Carolina	1	Medellin	Fabian	0	Medellin	Fabian	0	Medellin		1
	Clinical	Internal Medicine	2021	Research	Jorge	0	Cali	Diana	1	Medellin	Diana	1	Medellin		1
	Clinical	Reumatology	2021	Review	Vicente	0	Cali	Martijn	0	Foreign	Vicente	0	Cali		0
	Clinical	Geriatrics	2021	Research	Natali	1	Medellin	Luisa	1	Medellin	Natali	1	Medellin		1
	Clinical	Public Health	2021	Research	Jorge	0	Cali	Yamilieth	1	Foreign	Yamileth	1	Foreign		1
	Clinical	Geriatrics	2021	Research	Carlos	0	Bogota	Maria	1	Cali	Pierelessandro	0	Bogota		1
	Clinical	Public Health	2021	Research	Merida	1	Cali	Juan	0	Foreign	Merida	1	Cali		1
	Clinical	Toxicology	2021	Research	Oscar	0	Cali	Isabel	1	Bogota	Isabel	1	Bogota		1
	Clinical	Public Health	2021	Research	Astolfo	0	Cali	Carolina	1	Cali	Adrian	0	Medellin		1
	Clinical	Stomatology	2021	Research	Javier	0	Medellin	Emilio	0	Medellin	Javier	0	Medellin		1
	Clinical	Public Health	2021	Review	Lilian	1	Cali	Lilian	1	Cali	Lilian	1	Cali		1
	Clinical	Critical Care	2021	Review	Laureano	0	Cali	Carlos	0	Cali	Carlos	0	Cali		1
	Clinical-Surgical	Traumatology	2021	Review	Helmer	0	Cali	Tomohiro	0	Foreign	Carlos	0	Cali		1
	Clinical-Surgical	Traumatology	2021	Review	Mauricio	0	Cali	Adolfo	0	Cali	Carlos	0	Cali		1
	Clinical	Cardiology	2021	Review	Adolfo	0	Cali	Pradeep	0	Foreign	Carlos	0	Cali		1
	Surgical	Thoracic Surgery	2021	Review	Alberto	0	Cali	Juan Carlos	0	Foreign	Carlos	0	Cali		1
	Surgical	Thoracic Surgery	2021	Review	Michael	0	Cali	Fernando	0	Cali	Carlos	0	Cali		1
	Clinical-Surgical	Traumatology	2021	Review	Jose	0	Cali	Fernando	0	Cali	Carlos	0	Cali		1
	Clinical-Surgical	Traumatology	2021	Review	Alberto	0	Cali	Juan	0	Foreign	Alberto	0	Cali		1
	Clinical-Surgical	Traumatology	2021	Review	Carlos	0	Cali	Carlos	0	Cali	Carlos	0	Cali		1
	Clinical	Nephrology	2021	Review	Alexander	0	Cali	Fausto	0	Foreign	Carlos	0	Cali		1
	Clinical-Surgical	Traumatology	2021	Review	Mario	0	Cali	Carlos	0	Cali	Carlos	0	Cali		1
	Clinical-Surgical	Traumatology	2021	Review	Mauricio	0	Cali	Carlos	0	Cali	Carlos	0	Cali		0
	Clinical-Surgical	Traumatology	2021	Review	Carlos	0	Cali	Rao	0	Foreign	Carlos	0	Cali		1
	Clinical-Surgical	Traumatology	2021	Review	Carlos	0	Cali	Rao	0	Foreign	Carlos	0	Cali		1
	Surgical	General Surgery	2021	Review	Carlos	0	Cali	Rao	0	Cali	Carlos	0	Cali		1
	Clinical	Gastroenterology	2021	Review	Luis	0	Cali	Abraham	0	Cali	Carlos	0	Cali		1
	Surgical	Thoracic Surgery	2021	Review	Fernando	0	Cali	Carlos	0	Cali	Carlos	0	Cali		1
	Surgical	General Surgery	2021	Review	David	0	Cali	Carlos	0	Cali	Carlos	0	Cali		0
	Clinical	Neurology	2021	Review	Michael	0	Foreign	Fernando	0	Cali	Carlos	0	Cali		0
	Clinical	Public Health	2021	Review	Monica	1	Cali	Carlos	0	Cali	Carlos	0	Cali		1
	Clinical-Surgical	Traumatology	2021	Review	Carlos	0	Cali	Alberto	0	Cali	Carlos	0	Cali		1
	Clinical-Surgical	Orthopedics	2021	Review	Alfredo	0	Cali	Mauricio	0	Cali	Alfredo	0	Cali		1
	Clinical-Surgical	Traumatology	2021	Case Report	Daniela	1	Bucaramanga	Luis	0	Cali	Daniela	1	Cali		1
	Clinical	Psychiatry	2021	Research	Alvaro	0	Cali	Erika	1	Foreign	Erika	1	Foreign		1
	Clinical	Pediatrics	2021	Research	Adriana	1	Bogota	Ivan	0	Bogota	Roy	0	Bogota		1
	Clinical	Oncology	2021	Research	Claudia	1	Bogota	Carlos	0	Bogota	Carlos	0	Bogota		1
	Surgical	General Surgery	2020	Research	Rodrigo	0	Cali	Esteban	0	Cali	Luis	0	Cali		1
	Surgical	Vascular Surgery	2020	Research	Carlos	0	Cali	Tal	0	Foreign	Carlos	0	Cali		1
	Clinical	Public Health	2020	Review	Carlos	0	Cali	John	0	Foreign	Carlos	0	Cali		1
	Clinical	Hematology	2020	Review	Juan	0	Cali	Carlos	0	Cali	Carlos	0	Cali		1
	Clinical	Hematology	2020	Review	Juan	0	Foreign	Juan	0	Foreign	Carlos	0	Cali		1
	Clinical-Surgical	Traumatology	2020	Review	Carlos	0	Cali	Carlos	0	Cali	Carlos	0	Cali		1
	Clinical-Surgical	Traumatology	2020	Review	Mario	0	Cali	Fabian	0	Cali	Carlos	0	Cali		1
	Clinical-Surgical	Traumatology	2020	Review	Carlos	0	Cali	Rao	0	Foreign	Carlos	0	Cali		1
	Clinical	Endocrinology	2020	Review	Carlos	0	Cali	Rao	0	Foreign	Carlos	1	Cali		1
	Clinical-Surgical	Traumatology	2020	Review	David	0	Medellin	Ernest	0	Foreign	Carlos	0	Cali		1
	Clinical	Public Health	2020	Research	Nicolas	0	Foreign	Beate	0	Foreign	Nicolas	0	Foreign		1
	Clinical	Cardiology	2020	Research	Natalia	1	Bucaramanga	Luis	0	Bucaramanga	Natalia	1	Bucaramanga		1
	Clinical-Surgical	Traumatology	2020	Case Report	Neil	0	Bogota	Angie	1	Bogota	Neil	0	Bogota		1
	Clinical	Public Health	2020	Research	Luis	0	Cali	Jorge	0	Cali	Luis	0	Cali		1
	Clinical-Surgical	Gynecology	2020	Review	Edgar	0	Cali	Alejandro	0	Cali	Alejandro	0	Cali		0
	Clinical	Public Health	2020	Review	Julian	0	Cali	Julian	0	Cali	Julian	0	Cali		0
	Clinical	Pharmacology	2020	Review	Vicente	0	Cali	Vicente	0	Cali	Vicente	0	Cali		0
	Clinical	Public Health	2020	Review	Elvia	1	Cali	Luis	0	Cali	Elvia	1	Cali		1
	Clinical	Public Health	2020	Review	Daniel	0	Medellin	Daniel	0	Medellin	Daniel	0	Medellin		1
	Clinical	Internal Medicine	2020	Review	Maria	1	Cali	Ernesto	0	Cali	Juan Carlos	0	Medellin		1
	Clinical	Stomatology	2020	Research	Juan	0	Cali	Mario	0	Cali	Juan	0	Cali		1
	Clinical	Public Health	2020	Research	Carlos	0	Cali	Alfonso	0	Cali	Carlos	0	Cali		1
	Clinical	Public Health	2020	Research	Marcela	1	Bogota	Helena	1	Bogota	Marcela	1	Bogota		1
	Clinical	Public Health	2020	Review	Carlos	0	Cali	Carlos	0	Cali	Carlos	0	Cali		0
	Clinical	Pediatrics	2019	Research	Dione	1	Medellin	Maria	1	Medellin	Vione	1	Medellin		1
	Clinical	Pediatrics	2019	Research	Martha	1	Cali	Jose	0	Foreign	Martha	1	Cali		1
	Clinical-Surgical	Gynecology	2019	Review	Edgar	0	Cali	Alejandro	0	Cali	Alejandro	0	Cali		0
	Clinical-Surgical	Gynecology	2019	Case Report	Luz Angela	1	Cali	Ernesto	0	Cali	Luz Angela	0	Cali		1
	Clinical	Internal Medicine	2019	Research	Evelyn	1	Barranquilla	Antonio	0	Barranquilla	Evelyn	1	Barranquilla		1
	Clinical	Genetics	2019	Research	Laura	1	Cali	Gulliermo	0	Cali	Laura	1	Cali		1
	Clinical	Genetics	2019	Research	Catalina	1	Medellin	Claudia	1	Medellin	Catalina	1	Medellin		1
	Clinical-Surgical	Dermatology	2019	Research	David	0	Tunja	Fredy	0	Tunja	David	0	Tunja		0
	Clinical	Public Health	2019	Research	Carmen	1	Manizales	Jairo	0	Cali	Carmen	1	Manizales		1
	Clinical	Public Health	2019	Research	Carlos	0	Foreign	Harold	0	Foreign	Carlos	0	Foreign		1
	Clinical	Public Health	2019	Research	Carmen	1	Manizales	Fernando	0	Manizales	Carmen	1	Manizales		1
	Clinical	Geriatrics	2019	Research	Jose	0	Cali	Fernando	0	Manizales	Carlos	0	Foreign		1
	Clinical	Public Health	2019	Research	Bruno	0	Cali	Andres	0	Cali	Bruno	0	Cali		1
	Clinical	Geriatrics	2019	Research	Lena	1	Cali	Fabian	0	Cali	Lena	1	Cali		1
	Clinical-Surgical	Gynecology	2019	Research	Javier	0	Cali	Durley	0	Cali	Javier	0	Cali		1
	Clinical-Surgical	Gynecology	2019	Research	Julio	0	Cali	Alonso	0	Medellin	Julio	0	Cali		0
	Clinical	Public Health	2019	Review	Maria	1	Cali	Maria	1	Cali	Maria	1	Cali		1
	Clinical	Genetics	2019	Case Report	Diana	1	Cali	Harry	0	Cali	Diana	1	Cali		1
	Clinical	Public Health	2018	Research	Antonio	0	Bogota	Brenda	1	Bogota	Antonio	0	Bogota		1
	Clinical	Public Health	2018	Research	Esther	1	Cali	Ada	1	Foreign	Esther	1	Cali		1
	Clinical	Pediatrics	2018	Research	Carlos	0	Cali	Claudia	1	Cali	Carlos	0	Cali		1
	Clinical	Infectious Disease	2018	Research	Alejandra	1	Medellin	Raul	0	Armenia	Diego	0	Foreign		1
	Clinical-Surgical	Gynecology	2018	Research	Ana	1	Bogota	Javier	0	Bogota	Ana	1	Bogota		1
	Clinical	Endocrinology	2018	Review	Catalina	1	Medellin	Claudia	1	Medellin	Claudia	1	Medellin		1
	Clinical	Public Health	2018	Case Report	Mauricio	0	Cali	Ronald	0	Cali	Mauricio	0	Cali		0
	Clinical	Internal Medicine	2018	Research	Hector	0	Cali	Jaime	0	Cali	Hector	0	Cali		1
	Clinical	Pediatrics	2018	Research	Gloria	1	Medellin	John	0	Medellin	John	0	Medellin		1
	Clinical	Public Health	2018	Research	Juan	0	Medellin	Argenis	1	Medellin	Juan	0	Medellin		1
	Clinical	Pediatrics	2018	Research	Jorge	0	Medellin	Ricardo	0	Medellin	Jorge	0	Medellin		0
	Clinical	Cardiology	2018	Review	Patricio	0	Bucaramanga	Marco	0	Foreign	Patricio	0	Bucaramanga		1
	Clinical	Neurology	2018	Case Report	Harvy	0	Bogota	Juan	0	Bogota	Harvy	0	Bogota		1
	Clinical	Oncology	2018	Research	Constaza	1	Bogota	Ricardo	0	Bogota	Constanza	1	Bogota		1
	Clinical	Oncology	2018	Research	Luis	0	Cali	Erquinovaldo	0	Cali	Luis	0	Cali		1
	Clinical	Public Health	2018	Research	Maria	1	Pasto	Luis	0	Cali	Maria	1	Pasto		1
	Clinical	Public Health	2018	Research	Rusvelt	0	Barranquilla	Edgar	0	Barranquilla	Edgar	0	Barranquilla		0
	Clinical	Public Health	2018	Research	Nelson	0	Manizales	Esther	1	Bogota	Nelson	0	Manizales		1
	Clinical	Public Health	2018	Research	Claudia	1	Bucaramanga	Claudia	1	Bucaramanga	Claudia	1	Bucaramanga		1
	Clinical	Public Health	2018	Research	Mary	1	Medellin	Liseth	1	Medellin	Mary	1	Medellin		1
	Clinical	Oncology	2018	Research	Eliana	1	Bogota	Contanza	1	Bogota	Constanza	1	Bogota		1
	Clinical	Pediatrics	2018	Research	Amaranto	0	Bogota	Carolina	1	Bogota	Amaranto	0	Bogota		1
	Clinical	Oncology	2018	Research	Constanza	1	Bogota	Esther	1	Bogota	Esther	1	Bogota		1
Revista Facultad Nacional de Salud Pública	Miscellaneous	Public Health	2022	Research	Laura	1	Medellin	Fernando	0	Bogota				1
	Miscellaneous	Public Health	2022	Research	Eliana	1	Medellin	Sandra	1	Medellin				1
	Miscellaneous	Public Health	2022	Review	Jaiberth	0	Medellin	Claudia	1	Medellin				1
	Miscellaneous	Public Health	2022	Research	Juan	0	Medellin	Hugo	0	Medellin				1
	Miscellaneous	Public Health	2022	Research	Angie	1	Medellin	Natalia	1	Medellin				1
	Miscellaneous	Public Health	2022	Research	Juan	0	Medellin	Fredy	0	Medellin				0
	Miscellaneous	Public Health	2022	Research	Yaniel	0	Medellin	Elizabeth	1	Medellin				1
	Miscellaneous	Public Health	2022	Research	Steven	0	Medellin	Maria	1	Medellin				1
	Miscellaneous	Public Health	2022	Research	Juan	0	Medellin	Hugo	0	Medellin				1
	Miscellaneous	Public Health	2022	Research	Lida	1	Villavicencio	Dumar	0	Villavicencio				1
	Miscellaneous	Public Health	2022	Research	Laura	1	Bucaramanga	Hector	0	Medellin				1
	Miscellaneous	Public Health	2022	Research	Alejandro	0	Medellin	Gloria	1	Medellin				1
	Miscellaneous	Public Health	2022	Research	Jaiberth	0	Medellin	Juan	0	Medellin				0
	Miscellaneous	Public Health	2022	Research	Giselly	1	Bucaramanga	Flor	1	Bucaramanga				1
	Miscellaneous	Public Health	2022	Research	Laura	1	Medellin	Jesus	0	Medellin				1
	Miscellaneous	Public Health	2022	Research	Daniel	0	Armenia	Jorge	0	Armenia				1
	Miscellaneous	Public Health	2022	Research	Carlos	0	Medellin	Yury	1	Bogota				1
	Miscellaneous	Public Health	2022	Research	Norman	0	Medellin	Ivan	0	Medellin				1
	Miscellaneous	Public Health	2021	Research	Lizardo	0	Cali	Jessica	1	Cali				1
	Miscellaneous	Public Health	2021	Research	Carlos	0	Cali	Carlos	0	Cali				1
	Miscellaneous	Public Health	2021	Research	Claudia	1	Medellin	Jaiberth	0	Medellin				1
	Miscellaneous	Public Health	2021	Research	Maricelly	1	Medellin	Luz Merly	1	Medellin				1
	Miscellaneous	Public Health	2021	Research	Jason	0	Medellin	Carlos	0	Medellin				0
	Miscellaneous	Public Health	2021	Research	Natalia	1	Manizales	Diana	1	Manizales				1
	Miscellaneous	Public Health	2021	Research	Adriana	1	Cali	Beatriz	1	Cali				1
	Miscellaneous	Public Health	2021	Research	Diana	1	Medellin	Isabel	1	Medellin				1
	Miscellaneous	Public Health	2021	Research	Daniela	1	Bogota	Juan	0	Bogota				1
	Miscellaneous	Public Health	2021	Research	Nancy	1	Bogota	Gina	1	Bogota				1
	Miscellaneous	Public Health	2021	Research	Gloria	1	Bogota	Oscar	0	Bogota				1
	Miscellaneous	Public Health	2021	Research	Claudia	1	Medellin	Victor	0	Medellin				1
	Miscellaneous	Public Health	2021	Research	Martha	1	Bogota	Esther	1	Bogota				1
	Miscellaneous	Public Health	2021	Research	Nicolas	0	Cali	Nicolas	0	Cali	Nicolas	0	Cali	0
	Miscellaneous	Public Health	2021	Research	Clara	1	Medellin	Maria	1	Foreign				1
	Miscellaneous	Public Health	2021	Research	Zulma	1	Bogota	Jonathan	0	Bogota				1
	Miscellaneous	Public Health	2021	Research	Gilma	1	Medellin	Laura	1	Medellin				1
	Miscellaneous	Public Health	2021	Research	Paola	1	Medellin	Luz Mery	1	Medellin				1
	Miscellaneous	Public Health	2021	Research	Danny	0	Bogota	Juan Sebastián	0	Bogota				1
	Miscellaneous	Public Health	2021	Research	Cristina	1	Medellin	Veronica	1	Medellin				1
	Miscellaneous	Public Health	2021	Research	Esther	1	Cartagena	Dannis	1	Cartagena				1
	Miscellaneous	Public Health	2020	Review	Jaiberth	0	Medellin	Jaime	0	Medellin				0
	Miscellaneous	Public Health	2020	Research	Bibiana	1	Medellin	Sandra	1	Medellin				1
	Miscellaneous	Public Health	2020	Research	Adalberto	0	Santa Marta	Carmen	1	Santa Marta				1
	Miscellaneous	Public Health	2020	Research	Maria	1	Cali	Ana	1	Cali				1
	Miscellaneous	Public Health	2020	Research	Victor	0	Barranquilla	David	0	Bogota				1
	Miscellaneous	Public Health	2020	Research	Eliana	1	Ibague	Hugo	0	Medellin				1
	Miscellaneous	Public Health	2020	Research	Augusto	0	Cauca	Claudia	1	Cauca				1
	Miscellaneous	Public Health	2020	Research	Flor	1	Bucaramanga	Paula	1	Bucaramanga				1
	Miscellaneous	Public Health	2020	Research	Sara	1	Medellin	Yolanda	1	Medellin				1
	Miscellaneous	Public Health	2020	Research	Jaiberth	0	Medellin	Jaiberth	0	Medellin	Jaiberth	0	Medellin	0
	Miscellaneous	Public Health	2020	Review	Maite	1	Medellin	Diego	0	Medellin				1
	Miscellaneous	Public Health	2020	Research	Alvaro	0	Medellin	Luisa	1	Medellin				1
	Miscellaneous	Public Health	2020	Research	Johanna	1	Bucaramanga	Patricio	0	Bucaramanga				1
	Miscellaneous	Public Health	2020	Research	Hsirley	1	Medellin	Alejandra	1	Medellin				1
	Miscellaneous	Public Health	2020	Research	Ysabel	1	Medellin	Ysabel	1	Medellin				1
	Miscellaneous	Public Health	2020	Research	Carolina	1	Bogota	Lorena	1	Bogota				1
	Miscellaneous	Public Health	2020	Review	Deivis	0	Cartagena	Ruben	0	Medellin				1
	Miscellaneous	Public Health	2020	Research	Olga	1	Medellin	Camilo	0	Medellin				1
	Miscellaneous	Public Health	2020	Research	Mauricio	0	Bogota	Jorge	0	Foreign				1
	Miscellaneous	Public Health	2020	Research	Elkin	0	Medellin	Fredy	0	Medellin				0
	Miscellaneous	Public Health	2020	Research	Erika	1	Medellin	Jaiberth	0	Medellin				1
	Miscellaneous	Public Health	2020	Review	Monica	1	Medellin	Francisco	0	Bogota				1
	Miscellaneous	Public Health	2020	Research	Claudia	1	Manizales	Anyi	1	Pasto				1
	Miscellaneous	Public Health	2019	Research	Luis	0	Medellin	Isabel	1	Medellin				1
	Miscellaneous	Public Health	2019	Research	Andry	1	Cauca	Rodrigo	0	Cali				1
	Miscellaneous	Public Health	2019	Research	Carlos	0	Medellin	Catalina	1	Medellin				1
	Miscellaneous	Public Health	2019	Review	Ivan	0	Bogota	David	0	Bogota				0
	Miscellaneous	Public Health	2019	Research	Ysabel	1	Medellin	Anderson	0	Medellin				1
	Miscellaneous	Public Health	2019	Research	Jason	0	Medellin	Jason	0	Medellin	Jason	0	Medellin	0
	Miscellaneous	Public Health	2019	Research	Luisa	1	Medellin	Hugo	0	Medellin				1
	Miscellaneous	Public Health	2019	Review	Oscar	0	Foreign	Mauricio	0	Bogota				0
	Miscellaneous	Public Health	2019	Research	Pablo	0	Bogota	Alba	0	Bogota				1
	Miscellaneous	Public Health	2019	Research	Lisardo	0	Medellin	Emmanuel	0	Medellin				1
	Miscellaneous	Public Health	2019	Research	Carlos	0	Medellin	Luisa	1	Medellin				1
	Miscellaneous	Public Health	2019	Research	Juan	0	Medellin	Sebastian	0	Medellin				1
	Miscellaneous	Public Health	2019	Research	Andres	0	Medellin	Javier	0	Medellin				1
	Miscellaneous	Public Health	2019	Research	Diego	0	Medellin	Maria	0	Medellin				1
	Miscellaneous	Public Health	2019	Research	Paola	1	Medellin	Melissa	1	Medellin				1
	Miscellaneous	Public Health	2019	Research	Kyara	1	Cartagena	Luis	0	Cartagena				1
	Miscellaneous	Public Health	2019	Research	Alejandro	0	Bogota	Diana	1	Bogota				1
	Miscellaneous	Public Health	2019	Research	Carlos	0	Cartagena	Nelson	0	Cartagena				1
	Miscellaneous	Public Health	2019	Research	Magda	1	Bogota	Diana	1	Bogota				1
	Miscellaneous	Public Health	2019	Research	Sandra	1	Bogota	Juan	0	Bogota				1
	Miscellaneous	Public Health	2019	Review	Luis	0	Bogota	Stefania	1	Foreign				1
	Miscellaneous	Public Health	2019	Research	Sebastian	0	Medellin	Doris	1	Medellin				1
	Miscellaneous	Public Health	2018	Research	Yan Carlos	0	Medellin	Cristina	1	Medellin				1
	Miscellaneous	Public Health	2018	Research	Belibeth	1	Medellin	Martha	1	Medellin				1
	Miscellaneous	Public Health	2018	Research	Mery	1	Tunja	Sandra	1	Tunja				1
	Miscellaneous	Public Health	2018	Research	Alejandro	0	Medellin	Luisa	1	Medellin				1
	Miscellaneous	Public Health	2018	Research	Carlos	0	Neiva	Yendi	1	San Andrés				1
	Miscellaneous	Public Health	2018	Research	Isabel	1	Medellin	Eliana	1	Medellin				1
	Miscellaneous	Public Health	2018	Research	Jhon	0	Bogota	Mary	1	Bogota				1
	Miscellaneous	Public Health	2018	Review	Ana Maria	1	Medellin	Maria Adelaida	1	Medellin				1
	Miscellaneous	Public Health	2018	Research	Fernando	0	Cartagena	Nelson	0	Cartagena				1
	Miscellaneous	Public Health	2018	Research	Angela	1	Medellin	Jairo	0	Medellin				1
	Miscellaneous	Public Health	2018	Review	Luis	0	Medellin	Jaiberth	0	Medellin				0
	Miscellaneous	Public Health	2018	Research	Javier	0	Bogota	Oscar	0	Bogota				1
	Miscellaneous	Public Health	2018	Research	Tito	0	Medellin	Gabriel	0	Medellin				1
	Miscellaneous	Public Health	2018	Research	Cristian	0	Medellin	Maria	1	Medellin				1
	Miscellaneous	Public Health	2018	Review	Omar	0	Bogota	Zulma	1	Bogota				1
	Miscellaneous	Public Health	2018	Review	Carlos	0	Medellin	Albino	0	Foreign				1
Perspectivas en Nutrition Humana	Clinical	Nutrition	2022	Review	Maribel	1	Medellin	Angelica	1	Medellin	Angelica	1	Medellin	1
	Clinical	Nutrition	2022	Review	Cristian	0	Medellin	Laura	1	Medellin	Cristian	0	Medellin	1
	Clinical	Nutrition	2022	Research	Maria	1	Medellin	Santiago	0	Medellin	Ana	1	Medellin	1
	Clinical	Nutrition	2022	Research	Julie	1	Bogota	Gabriel	0	Bogota	Paula	1	Foreign	1
	Clinical	Nutrition	2022	Research	Javier	0	Medellin	Mercedes	1	Medellin	Javier	0	Medellin	1
	Clinical	Nutrition	2022	Research	Paula	1	Medellin	Teresita	1	Medellin	Paula	1	Medellin	1
	Clinical	Nutrition	2022	Review	Juan	0	Medellin	Angelica	1	Medellin	Juan	0	Medellin	1
	Clinical	Nutrition	2022	Review	Sergio	0	Bogota	Susan	1	Bogota	Estefany	1	Bogota	1
	Clinical	Nutrition	2021	Research	Aleyda	1	Barranquilla	Melisa	1	Bogota	Aleyda	1	Barranquilla	1
	Clinical	Nutrition	2021	Research	Luz	1	Medellin	Faiber	0	Medellin	Luz	1	Medellin	1
	Clinical	Nutrition	2021	Research	Lady	1	Pasto	Oscar	0	Medellin	Lady	1	Pasto	1
	Clinical	Nutrition	2021	Research	Diana	1	Medellin	Sandra	1	Medellin	Sandra	1	Medellin	1
	Clinical	Nutrition	2021	Research	Valentina	1	Medellin	Teresita	1	Medellin	Johnny	0	Medellin	1
	Clinical	Nutrition	2021	Review	Fabiola	1	Bogota	Melier	0	Bogota	Fabiola	1	Bogota	1
	Clinical	Nutrition	2020	Research	Jose	0	Pasto	Diana	1	Pasto	Diana	1	Pasto	1
	Clinical	Nutrition	2020	Research	Dolly	1	Cali	Carlos	0	Cali	Carlos	0	Cali	1
	Clinical	Nutrition	2020	Review	Eliana	1	Medellin	Jhony	0	Medellin	Eliana	1	Medellin	1
	Clinical	Nutrition	2020	Research	Diego	0	Medellin	Maria	1	Medellin	Diego	0	Medellin	1
	Clinical	Nutrition	2020	Research	Luz	1	Medellin	Maria	1	Medellin	Luz	1	Medellin	1
	Clinical	Nutrition	2020	Review	Norma	1	Bogota	Norma	1	Bogota	Norma	1	Bogota	1
	Clinical	Nutrition	2019	Research	Amy	1	Foreign	Helena	1	Foreign	Amy	1	Foreign	1
	Clinical	Nutrition	2019	Research	Yesenia	1	Medellin	Natalia	1	Medellin	Natalia	1	Medellin	1
	Clinical	Nutrition	2019	Research	Luz	1	Medellin	Fernando	0	Medellin	Luz	1	Medellin	1
	Clinical	Nutrition	2019	Research	Martha	1	Medellin	Angie	1	Medellin	Martha	1	Medellin	1
	Clinical	Nutrition	2018	Research	Laura	1	Medellin	Jairo	0	Medellin	Jairo	0	Medellin	1
	Clinical	Nutrition	2018	Research	Sofia	1	Medellin	Claudia	1	Medellin	Sofia	1	Medellin	1
Universidad y Salud	Miscellaneous	Miscellaneous	2022	Research	Ivonne	1	Bogota	Ruth	1	Bogota	Martha	1	Bogota	1
	Miscellaneous	Miscellaneous	2022	Research	Irma	1	Cartagena	Zuleima	1	Cartagena	Irma	1	Cartagena	1
	Miscellaneous	Miscellaneous	2022	Research	Carlos	0	Medellin	Albino	0	Foreign	Carlos	0	Medellin	1
	Miscellaneous	Miscellaneous	2022	Research	Guillermina	1	Cartagena	Ladini	1	Cartagena	Guillermina	1	Cartagena	1
	Miscellaneous	Miscellaneous	2022	Research	Jose	0	Cali	Robinson	0	Cali	Robinson	0	Cali	1
	Miscellaneous	Miscellaneous	2022	Research	Juan	0	Bogota	Walter	0	Bogota	Juan	0	Bogota	0
	Miscellaneous	Miscellaneous	2022	Research	Sandra	1	Manizales	Alejandra	1	Manizales	Sandra	1	Manizales	1
	Miscellaneous	Miscellaneous	2022	Research	Luis	0	Bogota	Ana	1	Bogota	Luis	0	Bogota	1
	Miscellaneous	Miscellaneous	2022	Research	David	0	Cali	Alexander	0	Cali	David	0	Cali	1
	Miscellaneous	Miscellaneous	2022	Review	Juan	0	Pasto	Johana	1	Pasto	Juan	0	Pasto	1
	Miscellaneous	Miscellaneous	2022	Review	Nathalia	1	Cali	Maria	1	Cali	Nathalia	1	Cali	1
	Miscellaneous	Miscellaneous	2022	Review	Andres	0	Bogota	Rafael	0	Bogota	Andres	0	Bogota	0
	Miscellaneous	Miscellaneous	2022	Case Report	Antonio	0	Cartagena	Laura	1	Cartagena	Antonio	0	Cartagena	1
	Miscellaneous	Miscellaneous	2022	Research	Guillermo	0	Bogota	Shyrley	1	Cartagena	Guillermo	0	Bogota	1
	Miscellaneous	Miscellaneous	2022	Research	Wendy	1	Sincelejo	Wendy	1	Sincelejo	Wendy	1	Sincelejo	1
	Miscellaneous	Miscellaneous	2022	Research	Hugo	0	Medellin	Emmanuel	0	Medellin	Hugo	0	Medellin	1
	Miscellaneous	Miscellaneous	2022	Research	Bibiana	1	Pasto	Ronald	0	Medellin	Bibiana	1	Pasto	1
	Miscellaneous	Miscellaneous	2022	Review	Jhonatan	0	Cali	Rosa	1	Cali	Jhonatan	0	Cali	1
	Miscellaneous	Miscellaneous	2022	Research	Luis	0	Pasto	Edith	1	Pasto	Jenny	1	Pasto	1
	Miscellaneous	Miscellaneous	2022	Research	Aicardo	0	Cali	Adolfo	0	Cali	Adolfo	0	Cali	0
	Miscellaneous	Miscellaneous	2022	Case Report	Jose	0	Cali	Maria	1	Pasto	Jose	0	Cali	1
	Miscellaneous	Miscellaneous	2021	Research	Yusley	1	Popayán	Andry	1	Medellin	Yusley	1	Popayán	1
	Miscellaneous	Miscellaneous	2021	Research	Cristina	1	Cartagena	Armando	0	Manizales	Cristina	1	Cartagena	1
	Miscellaneous	Miscellaneous	2021	Research	Santiago	0	Medellin	Santiago Alberto	0	Medellin	Santiago	0	Medellin	1
	Miscellaneous	Miscellaneous	2021	Research	Jonnathan	0	Pasto	Eliana	1	Pasto	Jonnathan	0	Pasto	1
	Miscellaneous	Miscellaneous	2021	Research	Jesus	0	Bucaramanga	Marianela	1	Bucaramanga	Jesus	0	Bucaramanga	1
	Miscellaneous	Miscellaneous	2021	Research	Celina	1	Foreign	Lorena	1	Bogota	Lorena	1	Bogota	1
	Miscellaneous	Miscellaneous	2021	Research	Ana	1	Cali	Daniel	0	Popayán	Ana	1	Cali	1
	Miscellaneous	Miscellaneous	2021	Research	Jose David	0	Medellin	Jose Ricardo	0	Medellin	Jose David	0	Medellin	1
	Miscellaneous	Miscellaneous	2021	Research	Mauricio	0	Cali	Jhonatan	0	Cali	Jhonatan	0	Cali	0
	Miscellaneous	Miscellaneous	2021	Review	Nydia	1	Monteria	Consuelo	1	Manizales	Nydia	1	Monteria	1
	Miscellaneous	Miscellaneous	2021	Case Report	Jose	0	Cali	Carlos	0	Foreign	Jose	0	Cali	1
	Miscellaneous	Miscellaneous	2021	Research	Jhonatan	0	Cali	Juan	0	Cali	Jhonatan	0	Cali	1
	Miscellaneous	Miscellaneous	2021	Research	Karen	1	Neiva	Yaliana	1	Neiva	Yaliana	1	Neiva	1
	Miscellaneous	Miscellaneous	2021	Research	Maria	1	Bucaramanga	Luz	1	Bogota	Maria	1	Bucaramanga	1
	Miscellaneous	Miscellaneous	2021	Research	Gustavo	0	Cali	Felipe	0	Cali	Gustavo	0	Cali	1
	Miscellaneous	Miscellaneous	2021	Research	Claudia	0	Cali	Alvaro	0	Cali	Claudia	1	Cali	1
	Miscellaneous	Miscellaneous	2021	Research	Leidy	1	Tunja	Angela	1	Tunja	Angela	1	Tunja	1
	Miscellaneous	Miscellaneous	2021	Research	Henry	0	Pasto	Alvaro	0	Pasto	Henry	0	Pasto	0
	Miscellaneous	Miscellaneous	2021	Case Report	Julialba	1	Manizales	Eola	1	Manizales	Julialba	1	Manizales	1
	Miscellaneous	Miscellaneous	2021	Research	Amparo	1	Cartagena	Yenifer	1	Cartagena	Amparo	1	Cartagena	1
	Miscellaneous	Miscellaneous	2021	Research	Jose	0	Manizales	Marco	0	Manizales	Jose	0	Manizales	0
	Miscellaneous	Miscellaneous	2021	Research	Doris	1	Bucaramanga	Henry	0	Bucaramanga	Doris	1	Bucaramanga	1
	Miscellaneous	Miscellaneous	2021	Review	Julialba	1	Manizales	Osvaldo	0	Foreign	Julialba	1	Manizales	1
	Miscellaneous	Miscellaneous	2021	Case Report	Gloria	1	Popayán	Julio	0	Popayán	Gloria	1	Popayán	1
	Miscellaneous	Miscellaneous	2021	Case Report	Orlando	0	Cartagena	Jaime	0	Cartagena	Orlando	0	Cartagena	1
	Miscellaneous	Miscellaneous	2020	Research	Angela	1	Pereira	Adriana	1	Pereira	Natalia	1	Pereira	1
	Miscellaneous	Miscellaneous	2020	Research	Nelson	0	Bogota	Fabio	0	Medellin	Nelson	0	Bogota	1
	Miscellaneous	Miscellaneous	2020	Research	Jhon	0	Medellin	Fernando	0	Medellin	Jhon	0	Medellin	1
	Miscellaneous	Miscellaneous	2020	Research	Cindy	1	Bogota	Jairo	0	Bogota	Cindy	1	Bogota	1
	Miscellaneous	Miscellaneous	2020	Research	Amalia	1	Villavicencio	Jorge	0	Villavicencio	Amalia	1	Villavicencio	1
	Miscellaneous	Miscellaneous	2020	Review	Angela	1	Bogota	Maria	1	Bogota	Angela	1	Bogota	1
	Miscellaneous	Miscellaneous	2020	Review	Yuranny	1	Pasto	Sonia	1	Pasto	Yuranny	1	Pasto	1
	Miscellaneous	Miscellaneous	2020	Case Report	John	0	Popayán	Maria	1	Popayán	Luisa	1	Popayán	1
	Miscellaneous	Miscellaneous	2020	Research	Clara	1	Tunja	Laura	1	Tunja	Clara	1	Tunja	1
	Miscellaneous	Miscellaneous	2020	Research	Carlos	0	Medellin	Miler	0	Medellin	Carlos	0	Medellin	1
	Miscellaneous	Miscellaneous	2020	Research	Luis	0	Santa Marta	Maria	1	Santa Marta	Maria	1	Santa Marta	1
	Miscellaneous	Miscellaneous	2020	Research	Anyi	1	Pasto	Sonia	1	Pasto	Sonia	1	Pasto	1
	Miscellaneous	Miscellaneous	2020	Research	Andres	0	Popayán	Andres	0	Popayán	Andres	0	Popayán	1
	Miscellaneous	Miscellaneous	2020	Research	Jhonatan	0	Cali	Vicente	0	Cali	Jhonatan	0	Cali	1
	Miscellaneous	Miscellaneous	2020	Review	Andry	0	Medellin	Felipe	0	Medellin	Andry	0	Medellin	1
	Miscellaneous	Miscellaneous	2020	Review	Cruz	1	Cali	Gladys	1	Cali	Cruz	1	Cali	1
	Miscellaneous	Miscellaneous	2020	Review	Ana	1	Cali	Ana	1	Cali	Ana	1	Cali	1
	Miscellaneous	Miscellaneous	2020	Case Report	Maria Paulina	1	Monteria	Martha	1	Monteria	Martha	1	Monteria	1
	Miscellaneous	Miscellaneous	2020	Research	Lesly	1	Popayán	Andrea	1	Cali	Andrea	1	Cali	1
	Miscellaneous	Miscellaneous	2020	Research	Alba	1	Bucaramanga	Blanca	1	Bucaramanga	Blanca	1	Bucaramanga	1
	Miscellaneous	Miscellaneous	2020	Research	Carlos	0	Cali	Johanna	1	Bogota	Carlos	0	Cali	1
	Miscellaneous	Miscellaneous	2020	Review	Maria	1	Bogota	Luz	1	Bogota	Luz	1	Bogota	1
	Miscellaneous	Miscellaneous	2020	Research	Elien	1	Cartagena	Eliana	1	Cartagena	Eilien	1	Cartagena	1
	Miscellaneous	Miscellaneous	2020	Research	German	0	Pereira	Luisa	1	Pereira	German	0	Pereira	1
	Miscellaneous	Miscellaneous	2020	Research	Irene	1	Cúcuta	Lennys	1	Cúcuta	Lennys	1	Cúcuta	1
	Miscellaneous	Miscellaneous	2020	Research	Nathaly	1	Neiva	Jorge	0	Neiva	Nathaly	1	Neiva	1
	Miscellaneous	Miscellaneous	2020	Case Report	Yady	1	Popayán	Angela	1	Popayán	Yady	1	Popayán	1
	Miscellaneous	Miscellaneous	2019	Research	Luz	1	Popayán	Magdi	1	Popayán	Luz	1	Popayán	1
	Miscellaneous	Miscellaneous	2019	Research	Maria	1	Pasto	Alvaro	0	Pasto	Maria	1	Pasto	1
	Miscellaneous	Miscellaneous	2019	Research	Sandra	1	Manizales	Victor	0	Manizales	Paula	1	Manizales	1
	Miscellaneous	Miscellaneous	2019	Research	Catalina	1	Medellin	Carolina	1	Medellin	Catalina	1	Medellin	1
	Miscellaneous	Miscellaneous	2019	Review	Maria	1	Neiva	Yaliana	1	Neiva	Yaliana	1	Neiva	1
	Miscellaneous	Miscellaneous	2019	Review	Yusselfy	1	Tunja	Estefani	1	Tunja	Yusselfy	1	Tunja	1
	Miscellaneous	Miscellaneous	2019	Case Report	Jorge	0	Cali	Juan	0	Cali	Jorge	0	Cali	1
	Miscellaneous	Miscellaneous	2019	Research	John	0	Santa Marta	Adalberto	0	Santa Marta	Adalberto	0	Santa Marta	0
	Miscellaneous	Miscellaneous	2019	Research	Edgar	0	Foreign	Yolanda	1	Foreign	Yolanda	1	Foreign	1
	Miscellaneous	Miscellaneous	2019	Research	Yorley	1	Bogota	Leandro	0	Bogota	Yorley	1	Bogota	1
	Miscellaneous	Miscellaneous	2019	Research	Diego	0	Medellin	Beatriz	1	Medellin	Diego	0	Medellin	1
	Miscellaneous	Miscellaneous	2019	Research	German	0	Pereira	Christian	0	Pereira	German	0	Pereira	0
	Miscellaneous	Miscellaneous	2019	Research	Hector	0	Medellin	Maylen	1	Medellin	Maylen	1	Medellin	1
	Miscellaneous	Miscellaneous	2019	Review	Sonia	1	Pasto	Oscar	0	Pasto	Oscar	0	Pasto	1
	Miscellaneous	Miscellaneous	2019	Research	Isabel	1	Pereira	Andres	0	Pereira	Andres	0	Pereira	1
	Miscellaneous	Miscellaneous	2019	Research	Freddy	0	Pasto	Nancy	1	Pasto	Freddy	0	Pasto	1
	Miscellaneous	Miscellaneous	2019	Research	Melissa	1	Pereira	Sandra	1	Pereira	Melissa	1	Pereira	1
	Miscellaneous	Miscellaneous	2019	Research	Franklin	0	Armenia	Franklin	0	Armenia	Franklin	0	Armenia	0
	Miscellaneous	Miscellaneous	2019	Research	Johana	1	Cali	Mercedes	1	Cali	Mercedes	1	Cali	1
	Miscellaneous	Miscellaneous	2019	Research	Flor	1	Villavicencio	Jorge	0	Bogota	Flor	1	Villavicencio	1
	Miscellaneous	Miscellaneous	2019	Review	Geraldine	1	Tunja	Carol	1	Tunja	Eliana	1	Tunja	1
	Miscellaneous	Miscellaneous	2019	Review	Liliana	1	Cali	Liliana	1	Cali	Liliana	1	Cali	1
	Miscellaneous	Miscellaneous	2019	Review	Ruth	1	Pasto	Sonia	1	Pasto	Ruth	1	Pasto	1
	Miscellaneous	Miscellaneous	2018	Research	Fredy	0	Bogota	Francisco	0	Bogota	Fredy	0	Bogota	0
	Miscellaneous	Miscellaneous	2018	Research	Nathaly	1	Neiva	Jorge	0	Medellin	Nathaly	1	Neiva	1
	Miscellaneous	Miscellaneous	2018	Research	Irene	1	Cúcuta	Maria	1	Cúcuta	Lennys	1	Cúcuta	1
	Miscellaneous	Miscellaneous	2018	Research	Rusvelt	0	Barranquilla	Jesus	0	Barranquilla	Rusvelt	0	Barranquilla	1
	Miscellaneous	Miscellaneous	2018	Research	Beatriz	1	Medellin	Dedsy	1	Medellin	Beatriz	1	Medellin	1
	Miscellaneous	Miscellaneous	2018	Review	Alejandro	0	Medellin	Lina	1	Medellin	Lina	1	Medellin	1
	Miscellaneous	Miscellaneous	2018	Review	Yusselfy	1	Tunja	Diana	1	Tunja	Shirley	1	Tunja	1
	Miscellaneous	Miscellaneous	2018	Case Report	Maria	1	Cartagena	Antonio	0	Cartagena	Maria	1	Cartagena	1
	Miscellaneous	Miscellaneous	2018	Research	Maria	1	Pasto	Daniel	0	Pasto	Maria	1	Pasto	1
	Miscellaneous	Miscellaneous	2018	Research	Sara	1	Medellin	Marcela	1	Medellin	Sara	1	Medellin	1
	Miscellaneous	Miscellaneous	2018	Research	Alejandra	1	Medellin	Juan	0	Medellin	Libia	1	Medellin	1
	Miscellaneous	Miscellaneous	2018	Research	Yiseth	1	Valledupar	Adriano	0	Cartagena	Amparo	1	Cartagena	1
	Miscellaneous	Miscellaneous	2018	Research	Diana	1	Medellin	Alher	0	Medellin	Alher	0	Medellin	1
	Miscellaneous	Miscellaneous	2018	Research	Alejandra	1	Medellin	Doris	1	Medellin	Doris	1	Medellin	1
	Miscellaneous	Miscellaneous	2018	Research	Zaider	1	Cali	Maria	1	Cali	Maria	1	Cali	1
	Miscellaneous	Miscellaneous	2018	Review	Oneys	1	Pasto	Zuleima	1	Pasto	Oneys	1	Pasto	1
	Miscellaneous	Miscellaneous	2018	Review	Diana	1	Medellin	Angela	1	Medellin	Diana	1	Medellin	1
	Miscellaneous	Miscellaneous	2018	Review	Wilson	0	Pasto	Sonia	1	Pasto	Wilson	0	Pasto	1
	Miscellaneous	Miscellaneous	2018	Research	Zulma	1	Pasto	Mauricio	0	Pasto	Oswaldo	0	Pasto	1
	Miscellaneous	Miscellaneous	2018	Research	Nancy	1	Popayán	Dolly	1	Cali	Nancy	1	Popayán	1
	Miscellaneous	Miscellaneous	2018	Research	Jeraldine	1	Pasto	Lina	1	Pasto	Jeraldine	1	Pasto	1
	Miscellaneous	Miscellaneous	2018	Research	Oscar	0	Villavicencio	Javier	0	Villavicencio	Nelly	1	Villavicencio	1
	Miscellaneous	Miscellaneous	2018	Research	Kewy	1	Cali	Victor	0	Cali	Kewy	1	Cali	1
	Miscellaneous	Miscellaneous	2018	Research	Freddy	0	Pasto	Uriel	0	Medellin	Freddy	0	Pasto	1
	Miscellaneous	Miscellaneous	2018	Research	Aura	1	Popayán	Yenny	1	Popayán	Andres	0	Popayán	1
	Miscellaneous	Miscellaneous	2018	Research	Martha	1	Cartagena	Stella	1	Foreign	Ivan	0	Foreign	1
	Miscellaneous	Miscellaneous	2018	Case Report	Isabella	1	Cartagena	Antonio	0	Cartagena	Isabella	1	Cartagena	1
Revista Colombiana de Nephrology	Clinical	Nephrology	2022	Research	Juan	0	Bogota	Sonia	1	Bogota	Juan	0	Bogota	1
	Clinical	Nephrology	2022	Research	Carlos	0	Cali	Andres	0	Cali	Mayra	1	Cali	1
	Clinical	Nephrology	2022	Review	Gustavo	0	Cartagena	Maria	1	Cartagena	Maria	1	Cartagena	1
	Clinical	Nephrology	2022	Review	Jorge	0	Bogota	Jose	0	Foreign	Jorge	0	Bogota	1
	Clinical	Nephrology	2022	Review	Andres	0	Medellin	Juan	0	Medellin	Andres	0	Medellin	1
	Clinical	Nephrology	2022	Case Report	Juan	0	Bogota	Mariangel	1	Bogota	Juan	0	Bogota	1
	Clinical	Nephrology	2022	Case Report	Andres	0	Bogota	Sandra	1	Bogota	Andres	0	Bogota	1
	Clinical	Nephrology	2022	Case Report	Maria	1	Tunja	Blanka	1	Bogota	Ledmar	0	Yopal	1
	Clinical	Nephrology	2022	Case Report	Diana	1	Bogota	Maria	1	Bogota	Maria	1	Bogota	1
	Clinical	Nephrology	2022	Case Report	Rodolfo	0	Bogota	Larry	0	Bogota	Rodolfo	0	Bogota	1
	Clinical	Nephrology	2022	Research	Luis	0	Cali	Carlos	0	Bogota	Jorge	0	Cartagena	0
	Clinical	Nephrology	2022	Research	Carlos	0	Cali	Margarita	0	Cali	Andres	0	Cali	1
	Clinical	Nephrology	2022	Research	Johana	1	Bogota	Rafael	0	Bogota	Johana	1	Bogota	1
	Clinical	Nephrology	2022	Review	Jessica	1	Bogota	Fernando	0	Bogota	Andrea	1	Bogota	1
	Clinical	Nephrology	2022	Case Report	John	0	Medellin	Luis	0	Medellin	John	0	Medellin	1
	Clinical	Nephrology	2022	Case Report	Christian	0	Pereira	Jhon	0	Pereira	Christian	0	Pereira	1
	Clinical	Nephrology	2022	Case Report	Kenyi	0	Cali	Maria	1	Cali	Kenyi	0	Cali	1
	Clinical	Nephrology	2022	Case Report	Cindy	1	Medellin	Jhon	0	Medellin	Cindy	1	Medellin	1
	Clinical	Nephrology	2022	Case Report	Juan Carlos	0	Medellin	Juan Camilo	0	Medellin	Juan Carlos	0	Medellin	0
	Clinical	Nephrology	2022	Case Report	Marco	0	Bogota	Fernando	0	Bogota	Andrea	1	Bogota	1
	Clinical	Nephrology	2022	Research	Edgar	0	Manizales	Jose	0	Manizales	Cesar	0	Manizales	0
	Clinical	Nephrology	2022	Research	Andrea	1	Bogota	Fernando	0	Bogota	Andrea	1	Bogota	1
	Clinical	Nephrology	2022	Research	Raul	0	Foreign	Vilma	1	Foreign	Raul	0	Foreign	1
	Clinical	Nephrology	2022	Review	Amilkar	0	Cartagena	Pedro	0	Cartagena	Maria	1	Cartagena	1
	Clinical	Nephrology	2022	Review	Annia	1	Tunja	Nahala	1	Bogota	Ledmar	0	Tunja	1
	Clinical	Nephrology	2022	Case Report	Maria	1	Cartagena	Gustavo	0	Cartagena	Gustavo	0	Cartagena	1
	Clinical	Nephrology	2022	Case Report	Diana	1	Pereira	Mateo	0	Pereira	Diana	1	Pereira	1
	Clinical	Nephrology	2022	Case Report	Carlos	0	Bogota	Marilyn	1	Bogota	Marilyn	1	Bogota	1
	Clinical	Nephrology	2022	Case Report	Emilio	0	Sincelejo	Mauricio	0	Sincelejo	Jose	0	Cartagena	0
	Clinical	Nephrology	2021	Research	Luis	0	Bogota	Yancarlos	0	Cartagena	Ivan	0	Cartagena	1
	Clinical	Nephrology	2021	Research	Annia	1	Tunja	Liina	1	Tunja	Ledmar	0	Tunja	1
	Clinical	Nephrology	2021	Review	Emilio	0	Bucaramanga	Roberto	0	Foreign	Jose	0	Cartagena	1
	Clinical	Nephrology	2021	Review	Jorge	0	Medellin	Isabell	1	Cartagena	Nehomar	0	Cartagena	1
	Clinical	Nephrology	2021	Review	Jorge	0	Medellin	Karen	1	Medellin	Nehomar	0	Cartagena	1
	Clinical	Nephrology	2021	Review	Juan	0	Cartagena	Oscar	0	Cartagena	Juan	0	Cartagena	1
	Clinical	Nephrology	2021	Review	Eduardo	0	Barranquilla	Luis	0	Santa Marta	Eduardo	0	Barranquilla	1
	Clinical	Nephrology	2021	Review	Jose	0	Cartagena	Emilio	0	Sincelejo	Jose	0	Cartagena	1
	Clinical	Nephrology	2021	Research	Yenifer	1	Bogota	Fernando	0	Bogota	Andrea	1	Bogota	1
	Clinical	Nephrology	2021	Research	Rodolfo	0	Bogota	Helman	0	Bogota	Rodolfo	0	Bogota	0
	Clinical	Nephrology	2021	Research	John	0	Medellin	Lina	1	Foreign	John	0	Medellin	1
	Clinical	Nephrology	2021	Research	Viviana	1	Barranquilla	Cristina	1	Barranquilla	Viviana	1	Barranquilla	1
	Clinical	Nephrology	2021	Research	Annia	1	Tunja	Edwar	0	Tunja	Ledmar	0	Tunja	1
	Clinical	Nephrology	2021	Review	Maria	1	Barranquilla	Alejandra	1	Bogota	Maria	1	Barranquilla	1
	Clinical	Nephrology	2021	Review	Jose	0	Cartagena	Emilio	0	Cartagena	Jose	0	Cartagena	1
	Clinical	Nephrology	2021	Case Report	William	0	Bogota	Rafael	0	Bogota	William	0	Bogota	1
	Clinical	Nephrology	2021	Case Report	Rodolfo	0	Bogota	Victoria	1	Bogota	Stefany	1	Bogota	1
	Clinical	Nephrology	2021	Case Report	Christian	0	Pereira	Jaime	0	Pereira	Christian	0	Pereira	1
	Clinical	Nephrology	2021	Case Report	Ana	1	Barranquilla	Marco	0	Barranquilla	Ana	1	Barranquilla	1
	Clinical	Nephrology	2021	Case Report	Rodolfo	0	Bogota	Cristian	0	Bogota	Cristian	0	Bogota	1
	Clinical	Nephrology	2021	Research	Jessica	1	Cali	Jaime	0	Cali	Laura	1	Cali	1
	Clinical	Nephrology	2021	Research	Roberto	0	Cali	Alvaro	0	Bogota	Roberto	0	Cali	0
	Clinical	Nephrology	2021	Research	Edgar	0	Foreign	Adriana	1	Neiva	Harvey	0	Neiva	1
	Clinical	Nephrology	2021	Research	Erik	0	Cartagena	Juan	0	Bogota	Erik	0	Cartagena	1
	Clinical	Nephrology	2021	Review	Jose	0	Medellin	Alejandra	1	Bogota	Jose	0	Medellin	1
	Clinical	Nephrology	2021	Review	Maria	1	Cartagena	Jose	0	Cartagena	Nehomar	0	Cartagena	1
	Clinical	Nephrology	2021	Review	Christian	0	Medellin	Mario	0	Medellin	Christian	0	Medellin	1
	Clinical	Nephrology	2021	Review	Valentina	1	Barranquilla	Lisandro	0	Barranquilla	Lisandro	0	Barranquilla	1
	Clinical	Nephrology	2021	Case Report	Benjamin	0	Bogota	Carlos	0	Bogota	Carlos	0	Bogota	1
	Clinical	Nephrology	2021	Case Report	Cesar	0	Bogota	Maria	1	Cartagena	Nehomar	0	Cartagena	1
	Clinical	Nephrology	2021	Case Report	Annia	1	Tunja	Rafael	0	Tunja	Ledmar	0	Tunja	1
	Clinical	Nephrology	2021	Case Report	Zulay	1	Cartagena	Harold	0	Cartagena	Zulay	1	Cartagena	1
	Clinical	Nephrology	2021	Case Report	Nelson	0	Bogota	Juan	0	Bogota	Nelson	0	Bogota	1
	Clinical	Nephrology	2021	Case Report	Omar	0	Barranquilla	Luis	0	Barranquilla	Omar	0	Barranquilla	0
	Clinical	Nephrology	2021	Case Report	Omar	0	Barranquilla	Luis	0	Medellin	Omar	0	Barranquilla	1
	Clinical	Nephrology	2020	Research	Elkin	0	Barranquilla	Linda	1	Cartagena	Roberto	0	Foreign	1
	Clinical	Nephrology	2020	Research	Annia	1	Tunja	Lina	1	Tunja	Ledmar	0	Tunja	1
	Clinical	Nephrology	2020	Research	Laura	1	Armenia	Olga	1	Armenia	Olga	1	Armenia	1
	Clinical	Nephrology	2020	Research	Johana	1	Manizales	Jose	0	Manizales	Johana	1	Manizales	1
	Clinical	Nephrology	2020	Review	Jose	0	Cartagena	Karen	1	Barranquilla	Nehomar	0	Cartagena	1
	Clinical	Nephrology	2020	Review	Jose	0	Bogota	Ana	1	Bogota	Jose	0	Bogota	1
	Clinical	Nephrology	2020	Case Report	Carlos	0	Bogota	Hugo	0	Bogota	David	0	Bogota	0
	Clinical	Nephrology	2020	Case Report	Pedro	0	Cartagena	Maria	1	Cartagena	Nehomar	0	Cartagena	1
	Clinical	Nephrology	2020	Case Report	Rodolfo	0	Bogota	William	0	Bogota	Paula	1	Bogota	1
	Clinical	Nephrology	2020	Research	John	0	Medellin	Linda	1	Bogota	John	0	Medellin	1
	Clinical	Nephrology	2020	Review	Diana	1	Pereira	Jose	0	Pereira	Diana	1	Pereira	1
	Clinical	Nephrology	2020	Case Report	Juan	0	Bogota	Guillermo	0	Bogota	Juan	0	Bogota	0
	Clinical	Nephrology	2020	Case Report	Jose	0	Bucaramanga	Rafael	0	Bucaramanga	Jose	0	Bucaramanga	1
	Clinical	Nephrology	2020	Case Report	Ignacio	0	Bogota	Maria	1	Barranquilla	Ignacio	0	Bogota	1
	Clinical	Nephrology	2020	Case Report	Rodolfo	0	Bogota	Daniela	1	Bogota	Alejandro	0	Bogota	1
	Clinical	Nephrology	2019	Research	Jairo	0	Bogota	Andres	0	Bogota	Camilo	0	Bogota	1
	Clinical	Nephrology	2019	Research	Adriana	1	Ibague	Hugo	0	Medellin	Adriana	1	Ibague	1
	Clinical	Nephrology	2019	Research	Mariana	1	Bucaramanga	Astrid	1	Bucaramanga	Astrid	1	Bucaramanga	1
	Clinical	Nephrology	2019	Case Report	Rodolfo	0	Bogota	Patricia	1	Bogota	Gloria	1	Bogota	1
	Clinical	Nephrology	2019	Case Report	Roberto	0	Cali	Carlos	0	Cali	Roberto	0	Cali	0
	Clinical	Nephrology	2019	Case Report	Victor	0	Bucaramanga	Gustavo	0	Bucaramanga	Victor	0	Bucaramanga	1
	Clinical	Nephrology	2019	Research	Marco	0	Medellin	Joaquin	0	Medellin	Joaquin	0	Medellin	1
	Clinical	Nephrology	2019	Review	Oscar	0	Bogota	Andres	0	Bogota	Oscar	0	Bogota	1
	Clinical	Nephrology	2019	Case Report	Ignacio	0	Bogota	Lia	1	Bogota	Ignacio	0	Bogota	1
	Clinical	Nephrology	2018	Research	Hector	0	Manizales	Carlos	0	Manizales	Cesar	0	Manizales	0
	Clinical	Nephrology	2018	Research	Maickol	0	Neiva	Franklyn	0	Neiva	Maickol	0	Neiva	1
	Clinical	Nephrology	2018	Research	Cesar	0	Manizales	Carlos	0	Manizales	Cesar	0	Manizales	0
	Clinical	Nephrology	2018	Research	Wilson	0	Cartagena	Enrique	0	Cartagena	Wilson	0	Cartagena	0
	Clinical	Nephrology	2018	Case Report	Mariana	1	Medellin	Juan	0	Foreign	Mariana	1	Medellin	1
	Clinical	Nephrology	2018	Research	Javier	0	Bogota	Mariana	1	Bogota	Rafael	0	Bogota	1
	Clinical	Nephrology	2018	Research	Liliana	1	Cali	Luis	0	Cali	Liliana	1	Cali	1
	Clinical	Nephrology	2018	Research	Jose	0	Foreign	John	0	Tunja	Lucas	0	Foreign	1
	Clinical	Nephrology	2018	Review	Victor	0	Bucaramanga	Victor	0	Bucaramanga	Victor	0	Bucaramanga	0
	Clinical	Nephrology	2018	Case Report	Andres	0	Cali	Roberto	0	Cali	Roberto	0	Cali	0
	Clinical	Nephrology	2018	Case Report	Julian	0	Popayán	Natalia	1	Popayán	Julian	0	Popayán	1
Revista Ciencias de la Salud	Miscellaneous	Miscellaneous	2022	Research	Diana	1	Bogota	Edgar	0	Bogota	Diana	1	Bogota	1
	Miscellaneous	Miscellaneous	2022	Research	Laura	1	Bogota	Lorena	1	Bogota	Sonia	1	Bogota	1
	Miscellaneous	Miscellaneous	2022	Research	Victor	0	Cartagena	Antonio	0	Cartagena	Victor	0	Cartagena	0
	Miscellaneous	Miscellaneous	2022	Research	Juan	0	Bogota	Juan	0	Bogota	Juan	0	Bogota	0
	Miscellaneous	Miscellaneous	2022	Research	Aura	1	Bogota	Henry	0	Bogota	Henry	0	Bogota	1
	Miscellaneous	Miscellaneous	2022	Research	Yarly	1	Cali	Jose	0	Cali	Yarly	1	Cali	1
	Miscellaneous	Miscellaneous	2022	Research	Zulma	1	Bogota	Rodrigo	0	Bogota	Zulma	1	Bogota	1
	Miscellaneous	Miscellaneous	2022	Case Report	Ana	1	Medellin	Gabriel	0	Medellin	Ana	1	Medellin	1
	Miscellaneous	Miscellaneous	2022	Case Report	Jose	0	Neiva	German	0	Neiva	Jose	0	Neiva	1
	Miscellaneous	Miscellaneous	2022	Research	Monica	1	Manizales	Luisa	1	Manizales	Monica	1	Manizales	1
	Miscellaneous	Miscellaneous	2022	Research	Diana	1	Pasto	Oscar	0	Medellin	Diana	1	Pasto	1
	Miscellaneous	Miscellaneous	2022	Case Report	Ivan	0	Cartagena	Christian	0	Cartagena	Ivan	0	Cartagena	1
	Miscellaneous	Miscellaneous	2022	Case Report	Jose	0	Bogota	Javier	0	Bogota	Jose	0	Bogota	1
	Miscellaneous	Miscellaneous	2021	Research	Luis	0	Bogota	Helga	1	Bogota	Luis	0	Bogota	1
	Miscellaneous	Miscellaneous	2021	Research	Maria	1	Barranquilla	Carolina	1	Tunja	Maria	1	Barranquilla	1
	Miscellaneous	Miscellaneous	2021	Research	Gustavo	0	Medellin	Fabian	0	Medellin	Fabian	0	Medellin	1
	Miscellaneous	Miscellaneous	2021	Research	Elvis	0	Foreign	Sandra	1	Foreign	Sandra	1	Foreign	1
	Miscellaneous	Miscellaneous	2021	Research	Juan	0	Bogota	Ana	1	Bogota	Juan	0	Bogota	1
	Miscellaneous	Miscellaneous	2021	Research	Olga	1	Bogota	Eliana	1	Bogota	Olga	1	Bogota	1
	Miscellaneous	Miscellaneous	2021	Research	Luz	1	Medellin	Maria	1	Medellin	Luz	1	Medellin	1
	Miscellaneous	Miscellaneous	2021	Research	Roosby	1	Pasto	Vilma	1	Pasto	Roosby	1	Pasto	1
	Miscellaneous	Miscellaneous	2021	Research	Jennifer	1	Medellin	Isabel	1	Medellin	Jennifer	1	Medellin	1
	Miscellaneous	Miscellaneous	2021	Research	Ivan	0	Bogota	Luis	0	Bogota	Ivan	0	Bogota	1
	Miscellaneous	Miscellaneous	2021	Research	Martha	1	Bogota	Fernando	0	Bogota	Martha	1	Bogota	1
	Miscellaneous	Miscellaneous	2021	Research	Diego	0	Bogota	Rodrigo	0	Bogota	Diego	0	Bogota	1
	Miscellaneous	Miscellaneous	2021	Research	Camilo	0	Medellin	Maria	1	Medellin	Camilo	0	Medellin	1
	Miscellaneous	Miscellaneous	2021	Case Report	Juanita	1	Medellin	Carlos	0	Medellin	Juanita	1	Medellin	1
	Miscellaneous	Miscellaneous	2020	Research	Jose	0	Bogota	Wilson	0	Bogota	Jose	0	Bogota	0
	Miscellaneous	Miscellaneous	2020	Research	Yobany	0	Bogota	Danilo	0	Bogota	Yobany	0	Bogota	0
	Miscellaneous	Miscellaneous	2020	Case Report	Fabio	0	Bogota	Javier	0	Bogota	Fabio	0	Bogota	0
	Miscellaneous	Miscellaneous	2020	Research	Victor	0	Foreign	Douglas	0	Foreign	Victor	0	Foreign	1
	Miscellaneous	Miscellaneous	2020	Research	Oscar	0	Foreign	Mauricio	0	Bogota	Oscar	0	Foreign	0
	Miscellaneous	Miscellaneous	2020	Case Report	Gloria	1	Cali	Margarita	1	Cali	Gloria	1	Cali	1
	Miscellaneous	Miscellaneous	2020	Research	Diana	1	Bogota	Marco	0	Bogota	Diana	1	Bogota	1
	Miscellaneous	Miscellaneous	2020	Research	Carmelina	1	Cali	Pedro	0	Cali	Brayan	0	Tunja	1
	Miscellaneous	Miscellaneous	2020	Research	Maria	1	Bogota	Miryam	1	Bogota	Maria	1	Bogota	1
	Miscellaneous	Miscellaneous	2020	Research	Maria	1	Bogota	Luisa	1	Bogota	Maria	1	Bogota	1
	Miscellaneous	Miscellaneous	2020	Research	Maria	1	Bogota	Luisa	1	Bogota	Maria	1	Bogota	1
	Miscellaneous	Miscellaneous	2019	Research	Sandra	1	Bogota	Diego	0	Bogota	Sandra	1	Bogota	1
	Miscellaneous	Miscellaneous	2019	Research	Mauricio	0	Medellin	Yuliana	1	Medellin	Mauricio	0	Medellin	1
	Miscellaneous	Miscellaneous	2019	Research	Elvis	0	Foreign	Sandra	1	Foreign	Elvis	0	Foreign	1
	Miscellaneous	Miscellaneous	2019	Research	Diana	1	Bucaramanga	Luis	0	Bucaramanga	Diana	1	Bucaramanga	1
	Miscellaneous	Miscellaneous	2019	Case Report	Jorge	0	Cali	Diana	1	Cali	Jorge	0	Cali	1
	Miscellaneous	Miscellaneous	2019	Research	Laura	1	Tunja	Angela	1	Tunja	Laura	1	Tunja	1
	Miscellaneous	Miscellaneous	2019	Research	Cesar	0	Bogota	Sandra	1	Bogota	Cesar	0	Bogota	1
	Miscellaneous	Miscellaneous	2019	Research	Ivan	0	Bucaramanga	Ivan	0	Bucaramanga	Ivan	0	Bucaramanga	0
	Miscellaneous	Miscellaneous	2019	Research	Damariz	1	Medellin	Juan	0	Medellin	Juan	0	Medellin	1
	Miscellaneous	Miscellaneous	2019	Research	Carlos	0	Cartagena	Nelson	0	Cartagena	Carlos	0	Cartagena	1
	Miscellaneous	Miscellaneous	2019	Research	Abel	0	Tunja	Omar	0	Tunja	Abel	0	Tunja	0
	Miscellaneous	Miscellaneous	2019	Case Report	Tatiana	1	Bogota	Mario	0	Bogota	Tatiana	1	Bogota	1
	Miscellaneous	Miscellaneous	2019	Research	Juan	0	Armenia	Stefany	1	Armenia	Juan	0	Armenia	1
	Miscellaneous	Miscellaneous	2019	Research	Jaime	0	Bogota	Silvia	1	Bogota	Jaime	0	Bogota	1
	Miscellaneous	Miscellaneous	2018	Research	Linda	1	Cali	Rudy	0	Foreign	Linda	1	Cali	1
	Miscellaneous	Miscellaneous	2018	Research	Sandra	1	Bogota	Rodrigo	0	Bogota	Rodrigo	0	Bogota	1
	Miscellaneous	Miscellaneous	2018	Research	Jose	0	Medellin	Gustavo	0	Medellin	Jose	0	Medellin	0
	Miscellaneous	Miscellaneous	2018	Research	Monica	1	Bogota	Isabel	1	Bogota	Isabel	1	Bogota	1
	Miscellaneous	Miscellaneous	2018	Research	Andres	0	Bogota	Andres	0	Bogota	Andres	0	Bogota	0
	Miscellaneous	Miscellaneous	2018	Research	Yaneth	1	Bogota	Diego	0	Bogota	Diego	0	Bogota	1
	Miscellaneous	Miscellaneous	2018	Research	Yeferson	0	Medellin	Yolanda	1	Medellin	Yolanda	1	Medellin	1
	Miscellaneous	Miscellaneous	2018	Research	Aline	1	Foreign	Mareni	1	Foreign	Aline	1	Foreign	1
	Miscellaneous	Miscellaneous	2018	Research	Carlos	0	Medellin	Isabel	1	Medellin	Carlos	0	Medellin	1
	Miscellaneous	Miscellaneous	2018	Research	Diana	1	Bogota	Edgar	0	Bogota	Diana	1	Bogota	1
	Miscellaneous	Miscellaneous	2018	Case Report	Martha	1	Cartagena	Francisco	0	Cartagena	Ivan	0	Cartagena	1
	Miscellaneous	Miscellaneous	2018	Case Report	Edwin	0	Cartagena	Jonathan	0	Cartagena	Jonathan	0	Cartagena	0
	Miscellaneous	Miscellaneous	2018	Research	Ricardo	0	Bogota	Roberto	0	Bogota	Ricardo	0	Bogota	0
	Miscellaneous	Miscellaneous	2018	Research	Edgar	0	Bogota	Teofilo	0	Bogota	Teofilo	0	Bogota	0
	Miscellaneous	Miscellaneous	2018	Research	Lely	1	Bogota	Daniel	0	Bogota	Lely	1	Bogota	1
	Miscellaneous	Miscellaneous	2018	Research	Vicente	0	Cali	Esther	1	Cali	Vicente	0	Cali	1
	Miscellaneous	Miscellaneous	2018	Research	Yenny	1	Pasto	Daniel	0	Medellin	Yenny	1	Pasto	1
	Miscellaneous	Miscellaneous	2018	Research	Natalia	1	Cartagena	Victor	0	Foreign	Natalia	1	Cartagena	1
Acta De ENTlaringología & Cirugía De Cabeza Y Cuello	Clinical-Surgical	ENT	2022	Research	Lucia	1	Bogota	Augusto	0	Bogota	Augusto	0	Bogota	1
	Clinical-Surgical	ENT	2022	Research	Jose	0	Medellin	Damian	0	Medellin	Jose	0	Medellin	1
	Clinical-Surgical	ENT	2022	Research	Juan	0	Bogota	Santiago	0	Bogota	Maria	1	Bogota	1
	Clinical-Surgical	ENT	2022	Case Report	Maria	1	Bogota	Julian	0	Bogota	Maria	1	Bogota	1
	Clinical-Surgical	ENT	2022	Case Report	Laura	1	Bogota	Nicolas	0	Bogota	Laura	1	Bogota	1
	Clinical-Surgical	ENT	2022	Review	Alix	1	Bogota	Luis	0	Bogota	Alix	1	Bogota	1
	Clinical-Surgical	ENT	2022	Research	Angela	1	Bogota	Damian	0	Medellin	Angela	1	Bogota	1
	Clinical-Surgical	ENT	2022	Research	Maria	1	Bogota	Paula	1	Bogota				1
	Clinical-Surgical	ENT	2022	Review	Johanna	1	Bogota	Natalia	1	Bogota	Johanna	1	Bogota	1
	Clinical-Surgical	ENT	2022	Case Report	Juan	0	Foreign	Abril	1	Foreign	Juan	0	Foreign	1
	Clinical-Surgical	ENT	2022	Research	Javier	0	Bogota	Arif	0	Foreign	Javier	0	Bogota	0
	Clinical-Surgical	ENT	2022	Case Report	Nathaly	1	Medellin	Diana	1	Medellin	Diana	1	Medellin	1
	Clinical-Surgical	ENT	2022	Case Report	William	0	Bogota	Jose	0	Bogota	William	0	Bogota	1
	Clinical-Surgical	ENT	2022	Review	Andres	0	Bogota	Hector	0	Bogota	Maria	1	Bogota	1
	Clinical-Surgical	ENT	2022	Research	Ricardo	0	Bogota	Roxana	1	Cali	Carlos	0	Bogota	1
	Clinical-Surgical	ENT	2022	Research	Rogers	0	Bogota	Erika	1	Bogota	Rogers	0	Bogota	1
	Clinical-Surgical	ENT	2022	Research	Gerberth	0	Barranquilla	Gerardo	0	Foreign	Gerberth	0	Barranquilla	0
	Clinical-Surgical	ENT	2022	Research	Camilo	0	Bogota	Henry	0	Bogota	Camilo	0	Bogota	1
	Clinical-Surgical	ENT	2022	Case Report	Marcela	1	Medellin	Diana	1	Medellin	Marcela	1	Medellin	1
	Clinical-Surgical	ENT	2022	Case Report	Carlos	0	Medellin	Miguel	0	Foreign	Carlos	0	Medellin	1
	Clinical-Surgical	ENT	2022	Case Report	Adriana	1	Medellin	Gustavo	0	Medellin	Adriana	1	Medellin	1
	Clinical-Surgical	ENT	2022	Review	Catalina	1	Bogota	Javier	0	Bogota	Catalina	1	Bogota	1
	Clinical-Surgical	ENT	2021	Research	Santiago	0	Bogota	Danielle	1	Bogota	Santiago	0	Bogota	1
	Clinical-Surgical	ENT	2021	Research	Maria	1	Bogota	Gilberto	0	Bogota	Maria	1	Bogota	1
	Clinical-Surgical	ENT	2021	Research	William	0	Bogota	Jose	0	Bogota	William	0	Bogota	0
	Clinical-Surgical	ENT	2021	Case Report	Jose	0	Bogota	Anggie	1	Bogota	Anggie	1	Bogota	1
	Clinical-Surgical	ENT	2021	Case Report	Martin	0	Bogota	Manuela	1	Bogota	Catalina	1	Bogota	1
	Clinical-Surgical	ENT	2021	Research	Jose	0	Bogota	Alix	1	Bogota	Leonardo	0	Bogota	1
	Clinical-Surgical	ENT	2021	Research	Maria A	1	Bogota	Maria C	1	Bogota	Maria A	1	Bogota	1
	Clinical-Surgical	ENT	2021	Case Report	Maria	1	Bogota	Martha	1	Bogota	Ivan	0	Bogota	1
	Clinical-Surgical	ENT	2021	Case Report	Melanie	1	Bogota	Julian	0	Bogota	Melanie	1	Bogota	1
	Clinical-Surgical	ENT	2021	Research	Andrea	1	Medellin	Alejandra	1	Medellin	Andrea	1	Medellin	1
	Clinical-Surgical	ENT	2021	Research	Martha	1	Bogota	Diana	1	Bogota	Martha	1	Bogota	1
	Clinical-Surgical	ENT	2021	Research	Steven	0	Cartagena	Maria	1	Barranquilla	Steven	0	Cartagena	1
	Clinical-Surgical	ENT	2021	Case Report	Jenny	1	Cali	Daniela	1	Bogota	Jenny	1	Cali	1
	Clinical-Surgical	ENT	2021	Review	Jose	0	Bogota	Arnulfo	0	Bogota	Jose	0	Bogota	1
	Clinical-Surgical	ENT	2021	Research	Natally	1	Bogota	Nestor	0	Bogota	Anggie	1	Bogota	1
	Clinical-Surgical	ENT	2021	Research	Clara	1	Cartagena	Armando	0	Cartagena	Juliana	1	Cartagena	1
	Clinical-Surgical	ENT	2021	Research	Tatiana	1	Bogota	Jose	0	Bogota	Tatiana	1	Bogota	1
	Clinical-Surgical	ENT	2021	Case Report	Christian	0	Cali	Monica	1	Cali	Christian	0	Cali	1
	Clinical-Surgical	ENT	2021	Review	Daniel	0	Cartagena	Yancarlos	0	Cartagena	Yancarlos	0	Cartagena	1
	Clinical-Surgical	ENT	2020	Research	Andrea	1	Bucaramanga	Bernarda	1	Cartagena	Juliana	1	Cartagena	1
	Clinical-Surgical	ENT	2020	Research	Laura	1	Bogota	Gilberto	0	Bogota	Laura	1	Bogota	1
	Clinical-Surgical	ENT	2020	Research	Eveling	1	Bogota	German	0	Bogota	Eveling	1	Bogota	1
	Clinical-Surgical	ENT	2020	Research	Daniela	1	Bogota	Camilo	0	Bogota	Daniela	1	Bogota	1
	Clinical-Surgical	ENT	2020	Case Report	Christian	0	Cali	Jorge	0	Cali	Christian	0	Cali	0
	Clinical-Surgical	ENT	2020	Review	Liliana	1	Bogota	Alejandra	1	Bogota	Liliana	1	Bogota	1
	Clinical-Surgical	ENT	2020	Review	Maria	1	Bogota	Javier	0	Bogota	Javier	0	Bogota	1
	Clinical-Surgical	ENT	2020	Research	Monica	1	Bogota	Henry	0	Bogota	Monica	1	Bogota	1
	Clinical-Surgical	ENT	2020	Research	Leonardo	0	Bogota	ES	1	Bogota	Leonardo	0	Bogota	1
	Clinical-Surgical	ENT	2020	Research	Gilma	1	Bogota	Ines	1	Bogota	Gilma	1	Bogota	1
	Clinical-Surgical	ENT	2020	Research	Liliana	1	Bogota	Jose	0	Bogota	Liliana	1	Bogota	1
	Clinical-Surgical	ENT	2020	Research	Elisa	1	Bogota	Luis	0	Bogota	Elisa	1	Bogota	1
	Clinical-Surgical	ENT	2020	Research	Maria	1	Bogota	Ricardo	0	Bogota	Maria	1	Bogota	1
	Clinical-Surgical	ENT	2020	Research	Maria	1	Bogota	Lina	1	Bogota	Maria	1	Bogota	1
	Clinical-Surgical	ENT	2020	Research	Carlos	0	Bogota	Juan	0	Bogota	Carlos	0	Bogota	1
	Clinical-Surgical	ENT	2020	Case Report	Carlos	0	Medellin	Miguel	0	Medellin	Carlos	0	Medellin	1
	Clinical-Surgical	ENT	2020	Research	Angela	1	Bogota	Alejandra	1	Bogota	Angela	1	Bogota	1
	Clinical-Surgical	ENT	2020	Research	Juan	0	Bogota	Jorge	0	Bogota	Juan	0	Bogota	0
	Clinical-Surgical	ENT	2020	Research	Hector	0	Bogota	Javier	0	Bogota	Javier	0	Bogota	1
	Clinical-Surgical	ENT	2020	Research	Leonardo	0	Bogota	Nestor	0	Bogota	Leonardo	0	Bogota	1
	Clinical-Surgical	ENT	2020	Research	Pablo	0	Bucaramanga	Paul	0	Bucaramanga	Pablo	0	Bucaramanga	1
	Clinical-Surgical	ENT	2020	Review	Henry	0	Bogota	Nataly	1	Bogota	Henry	0	Bogota	1
	Clinical-Surgical	ENT	2020	Review	Ana	1	Bogota	Angela	1	Bogota	Ana	1	Bogota	1
	Clinical-Surgical	ENT	2020	Review	Irene	1	Bogota	Susana	1	Bogota	Irene	1	Bogota	1
	Clinical-Surgical	ENT	2019	Research	Rene	0	Bogota	Paula	1	Bogota	Rene	0	Bogota	1
	Clinical-Surgical	ENT	2019	Research	Irene	1	Bogota	Augusto	0	Bogota	Irene	1	Bogota	1
	Clinical-Surgical	ENT	2019	Research	Martin	0	Bogota	Julian	0	Bogota	Julian	0	Bogota	1
	Clinical-Surgical	ENT	2019	Case Report	Jorge	0	Medellin	Luis	0	Medellin	Luis	0	Medellin	1
	Clinical-Surgical	ENT	2019	Review	Gabriel	0	Manizales	Gabriel	0	Manizales	Gabriel	0	Manizales	0
	Clinical-Surgical	ENT	2019	Research	Lorena	1	Bogota	Jorge	0	Bogota	Lorena	1	Bogota	1
	Clinical-Surgical	ENT	2019	Research	Jose	0	Medellin	Damian	0	Medellin	Jose	0	Medellin	1
	Clinical-Surgical	ENT	2019	Research	Diana	1	Medellin	Carolina	1	Medellin	Diana	1	Medellin	1
	Clinical-Surgical	ENT	2019	Case Report	Juan	0	Bucaramanga	Gloria	1	Bucaramanga	Gloria	1	Bucaramanga	1
	Clinical-Surgical	ENT	2019	Case Report	Katherine	1	Cartagena	John	0	Cartagena	Luis	0	Cartagena	1
	Clinical-Surgical	ENT	2019	Case Report	Ricardo	0	Bucaramanga	Ricardo	0	Bucaramanga	Ricardo	0	Bucaramanga	0
	Clinical-Surgical	ENT	2019	Research	Carlos	0	Bogota	Jose	0	Bogota	Carlos	0	Bogota	0
	Clinical-Surgical	ENT	2019	Research	Tatiana	1	Bogota	Nestor	0	Bogota	German	0	Bogota	1
	Clinical-Surgical	ENT	2019	Research	Maria	1	Bogota	Lina	1	Bogota	Maria	1	Bogota	1
	Clinical-Surgical	ENT	2019	Case Report	Adriana	1	Cali	Angelica	1	Foreign	Adriana	1	Cali	1
	Clinical-Surgical	ENT	2019	Case Report	Steve	0	Bogota	Laura	1	Bogota	Steve	0	Bogota	1
	Clinical-Surgical	ENT	2019	Research	Juan	0	Bogota	Carolina	1	Bogota	Juan	0	Bogota	1
	Clinical-Surgical	ENT	2019	Research	Carolina	1	Bogota	Melissa	1	Bogota	Juan	0	Bogota	1
	Clinical-Surgical	ENT	2019	Research	Karla	1	Bogota	F Lopez-Ulloa	0	Foreign	Karla	1	Bogota	1
	Clinical-Surgical	ENT	2018	Research	Maria	1	Cali	Luis	0	Cali	Luis	0	Cali	1
	Clinical-Surgical	ENT	2018	Research	Omar	0	Bogota	Hamilton	0	Bogota	Omar	0	Bogota	1
	Clinical-Surgical	ENT	2018	Research	Maria	1	Bogota	Sonia	1	Bogota	Maria	1	Bogota	1
	Clinical-Surgical	ENT	2018	Research	Hector	0	Bogota	Gabriela	1	Bogota	Hector	0	Bogota	1
	Clinical-Surgical	ENT	2018	Case Report	Juan	0	Foreign	Erika	1	Bogota	Nichole	1	Bogota	1
	Clinical-Surgical	ENT	2018	Case Report	Luis	0	Bogota	Daniela	1	Bogota	Luis	0	Bogota	1
	Clinical-Surgical	ENT	2018	Case Report	Lukas	0	Bogota	Victor	0	Bogota	Lukas	0	Bogota	0
	Clinical-Surgical	ENT	2018	Research	Angela	1	Bogota	Luis	0	Bogota	Angela	1	Bogota	1
	Clinical-Surgical	ENT	2018	Research	Kevin	0	Bogota	Gerardo	0	Foreign	Kevin	0	Bogota	1
	Clinical-Surgical	ENT	2018	Research	Eveling	1	Bogota	Ricardo	0	Bogota	Eveling	1	Bogota	1
	Clinical-Surgical	ENT	2018	Case Report	Diego	0	Bogota	Diana	1	Bogota	Diana	1	Bogota	1
	Clinical-Surgical	ENT	2018	Case Report	Jorge	0	Bogota	Kevin	0	Bogota	Jorge	0	Bogota	1
	Clinical-Surgical	ENT	2018	Case Report	Jose	0	Bogota	Melissa	1	Bogota	Conrado	0	Bogota	1
	Clinical-Surgical	ENT	2018	Review	Javier	0	Bogota	Nicolas	0	Bogota	Javier	0	Bogota	1
	Clinical-Surgical	ENT	2018	Research	Carolina	1	Bogota	Jose	0	Bogota	Carolina	1	Bogota	1
	Clinical-Surgical	ENT	2018	Research	Angela	1	Bogota	Perla	1	Bogota	Perla	1	Bogota	1
	Clinical-Surgical	ENT	2018	Research	Jose	0	Bogota	Conrado	0	Bogota	Christian	0	Bogota	0
	Clinical-Surgical	ENT	2018	Research	Juan	0	Cali	Carlos	0	Cali	Juan	0	Cali	0
	Clinical-Surgical	ENT	2018	Case Report	Javier	0	Bogota	Nicolas	0	Bogota	Javier	0	Bogota	1
	Clinical-Surgical	ENT	2018	Case Report	Martin	0	Bogota	Perla	1	Bogota	Perla	1	Bogota	1
	Clinical-Surgical	ENT	2018	Research	Martin	0	Bogota	Daniella	1	Bogota	Daniella	1	Bogota	1
	Clinical-Surgical	ENT	2018	Research	Conrado	0	Bogota	Jose	0	Bogota	Conrado	0	Bogota	0
	Clinical-Surgical	ENT	2018	Case Report	Ricardo	0	Bucaramanga	Julieth	1	Bucaramanga	Ricardo	0	Bucaramanga	1
	Clinical-Surgical	ENT	2018	Case Report	Juan	0	Medellin	Alvaro	0	Medellin	Juan	0	Medellin	0
	Clinical-Surgical	ENT	2018	Case Report	William	0	Medellin	William	0	Medellin	William	0	Medellin	0
	Clinical-Surgical	ENT	2018	Review	Jorge	0	Bogota	Jessica	1	Bogota	Jessica	1	Bogota	1
Revista Ciencias Biomédicas	Miscellaneous	Miscellaneous	2019	Research	IRMA	1	Cartagena	LADINI	1	Cartagena	IRMA	1	Cartagena	1
	Miscellaneous	Miscellaneous	2019	Research	MARTHA	1	Cartagena	VLANELYS	1	Cartagena	MARTHA	1	Cartagena	1
	Miscellaneous	Miscellaneous	2019	Review	DANIEL	0	Cartagena	INÉS	1	Cartagena	INÉS	1	Cartagena	1
	Miscellaneous	Miscellaneous	2019	Case Report	AIKEN	0	Cartagena	MELISSA	1	Bogota	AIKEN	0	Cartagena	1
	Miscellaneous	Miscellaneous	2019	Case Report	SUANNY	1	Cartagena	JULIO	0	Cartagena	SUANNY	1	Cartagena	1
	Miscellaneous	Miscellaneous	2019	Research	CARLOS	0	Cartagena	KATHERINE	1	Cartagena	CARLOS	0	Cartagena	1
	Miscellaneous	Miscellaneous	2019	Research	ADRIANA	1	Cartagena	ENRIQUE	0	Cartagena	ADRIANA	1	Cartagena	1
	Miscellaneous	Miscellaneous	2019	Research	LARISSA	1	Cartagena	MARIENE	1	Cartagena	LARISAA	1	Cartagena	1
	Miscellaneous	Miscellaneous	2019	Research	SANDRA	1	Cartagena	JAVIER	0	Cartagena	SANDRA	1	Cartagena	1
	Miscellaneous	Miscellaneous	2019	Research	HERIBERTO	0	Cartagena	JORGE	0	Cartagena	FERNANDO	0	Cartagena	0
	Miscellaneous	Miscellaneous	2019	Review	JULIO	0	Barranquilla	JHON	0	Cartagena	ELIN	0	Barranquilla	0
	Miscellaneous	Miscellaneous	2019	Review	IVÁN	0	Medellin	MARÍA	1	Medellin	IVÁN	0	Medellin	1
	Miscellaneous	Miscellaneous	2019	Case Report	CAMILO	0	Cartagena	KATHERINE	1	Cartagena	CAMILO	0	Cartagena	1
	Miscellaneous	Miscellaneous	2020	Research	CRISTINA	1	Barranquilla	ANTISTIO	0	Cartagena	CRISTINA	1	Cartagena	1
	Miscellaneous	Miscellaneous	2020	Research	YINA	1	Barranquilla	ALFONSO	0	Barranquilla	ALFONSO	0	Barranquilla	1
	Miscellaneous	Miscellaneous	2020	Research	LUZ	1	Cartagena	HERNANDO	0	Cartagena	LUZ	1	Cartagena	1
	Miscellaneous	Miscellaneous	2020	Research	MARCO	0	Barranquilla	MARÍA	1	Cartagena	MARÍA	1	Cartagena	1
	Miscellaneous	Miscellaneous	2020	Review	ZAYRA	1	Bogota	KELLY	1	Bogota	ZAYRA	1	Bogota	1
	Miscellaneous	Miscellaneous	2020	Review	DANIELA	1	Bogota	JANETH	1	Bogota	DANIELA	1	Bogota	1
	Miscellaneous	Miscellaneous	2020	Research	CAMILO	0	Bucaramanga	BERNARDA	1	Cartagena	CAMILO	0	Cartagena	1
	Miscellaneous	Miscellaneous	2020	Research	MÓNICA	1	Cali	JENIFFER	1	Cali	MÓNICA	1	Cali	1
	Miscellaneous	Miscellaneous	2020	Research	MARTHA	1	Cartagena	MARÍA	1	Cartagena	MARTHA	1	Cartagena	1
	Miscellaneous	Miscellaneous	2020	Research	ELÍN	1	Barranquilla	MARÍA	1	Cartagena	ELÍN	1	Barranquilla	1
	Miscellaneous	Miscellaneous	2021	Research	INÉS	1	Cartagena	LÍA	1	Cartagena	INÉS	1	Cartagena	1
	Miscellaneous	Miscellaneous	2021	Research	LILIAM	1	Bogota	OLGA	1	Bogota	OLGA	1	Bogota	1
	Miscellaneous	Miscellaneous	2021	Research	LUIS	0	Cartagena	JORGE	0	Cartagena	JORGE	0	Cartagena	0
	Miscellaneous	Miscellaneous	2021	Review	JOSÉ	0	Cartagena	ROBERTO	0	Barranquilla	JOSÉ	0	Cartagena	0
	Miscellaneous	Miscellaneous	2021	Case Report	GERMÁN	0	Cartagena	CARMELO	0	Cartagena	GERMÁN	0	Cartagena	1
	Miscellaneous	Miscellaneous	2021	Case Report	MARÍA	1	Cartagena	CÉSAR	0	Cartagena	MARÍA	1	Cartagena	1
	Miscellaneous	Miscellaneous	2021	Case Report	MARÍA	1	Cartagena	IVÁN	0	Cartagena	MARÍA	1	Cartagena	1
	Miscellaneous	Miscellaneous	2021	Research	DIANA	1	Cartagena	ZANEN	1	Cartagena	ZANEN	1	Cartagena	1
	Miscellaneous	Miscellaneous	2021	Research	CIRO	0	Cartagena	CARLOS	0	Cartagena	CARLOS	0	Cartagena	1
	Miscellaneous	Miscellaneous	2021	Review	ANDRÉS	0	Cartagena	MIGUEL	0	Cartagena	IVÁN	0	Cartagena	1
	Miscellaneous	Miscellaneous	2021	Review	FRANKLIN	0	Armenia	FRANKLIN	0	Armenia	FRANKLIN	0	Armenia	0
	Miscellaneous	Miscellaneous	2021	Review	ROBERTO	1	Bogota	ANGGIE	1	Bogota	ANGGIE	1	Bogota	1
	Miscellaneous	Miscellaneous	2021	Case Report	SAÚL	0	Medellin	MARTHA	1	Cartagena	MARTHA	1	Cartagena	1
	Miscellaneous	Miscellaneous	2021	Case Report	MARYSABEL	1	Bogota	MARCO	0	Cartagena	MARYSABEL	1	Cartagena	1
	Miscellaneous	Miscellaneous	2021	Research	FRANKLIN	0	Armenia	FRANKLIN	0	Armenia	FRANKLIN	0	Armenia	0
	Miscellaneous	Miscellaneous	2021	Research	LAURA	1	Bogota	JESUS	0	Cartagena	LAURA	1	Bogota	1
	Miscellaneous	Miscellaneous	2021	Review	ARIEL	1	Cartagena	SEBASTIÁN	0	Cartagena	LAURA	1	Cartagena	1
	Miscellaneous	Miscellaneous	2021	Review	DEIBY	1	Cartagena	DAYANA	1	Cartagena	DEIBY	1	Cartagena	1
	Miscellaneous	Miscellaneous	2021	Case Report	ANTONIO	0	Cartagena	CARMELO	0	Cartagena	MARÍA	1	Cartagena	1
	Miscellaneous	Miscellaneous	2021	Case Report	BEATRÍZ	1	Barranquilla	SAMIA	1	Barranquilla	BEATRIZ	1	Barranquilla	1
	Miscellaneous	Miscellaneous	2021	Case Report	EMILIO	0	Sucre	JORGE	0	Medellin	JOSÉ	0	Cartagena	1
	Miscellaneous	Miscellaneous	2021	Research	LEYDIS	1	Cartagena	ANTISTIO	0	Cartagena	ANTISIO	0	Cartagena	1
	Miscellaneous	Miscellaneous	2021	Research	JONATHAN	0	Cartagena	JOSEFINA	1	Cartagena	JOSEFINA	1	Cartagena	1
	Miscellaneous	Miscellaneous	2021	Review	ANTONIO	0	Bogota	DIANA	1	Bogota	ANTONIO	0	Bogota	1
	Miscellaneous	Miscellaneous	2021	Review	RICHARD	0	Cartagena	ALFONSO	0	Cartagena	RICHARD	0	Cartagena	0
	Miscellaneous	Miscellaneous	2021	Case Report	VALERIA	1	Medellin	HARVEY	0	Medellin	VALERIA	1	Medellin	1
	Miscellaneous	Miscellaneous	2021	Case Report	IVÁN	0	Foreign	FRANCISCO	0	Cartagena	IVÁN	0	Foreign	1
	Miscellaneous	Miscellaneous	2022	Research	TOMÁS	0	Cartagena	CARMELO	0	Cartagena	MARÍA	1	Cartagena	0
	Miscellaneous	Miscellaneous	2022	Research	LAURA	1	Medellin	CARLOS	0	Bucaramanga	LAURA	1	Medellin	1
	Miscellaneous	Miscellaneous	2022	Review	JOSÉ	0	Cartagena	JEISON	0	Barranquilla	JOSÉ	0	Cartagena	1
	Miscellaneous	Miscellaneous	2022	Review	CARLOS	0	Barranquilla	ALFONSO	0	Barranquilla	LUCILA	1	Barranquilla	1
	Miscellaneous	Miscellaneous	2022	Review	FRANKLIN	0	Armenia	FRANKLIN	0	Armenia	FRANKLIN	0	Armenia	0
	Miscellaneous	Miscellaneous	2022	Case Report	BEATRÍZ	1	Barranquilla	JUAN	0	Barranquilla	BEATRIZ	1	Barranquilla	1
	Miscellaneous	Miscellaneous	2022	Case Report	CAMILO	0	Cartagena	KATHERINE	1	Cartagena	CAMILO	0	Cartagena	1
	Miscellaneous	Miscellaneous	2022	Case Report	DIANA	1	Cartagena	OSCAR	0	Cartagena	DIANA	1	Cartagena	1
	Miscellaneous	Miscellaneous	2022	Research	CARMEN	1	Cartagena	JOSE	0	Barranquilla	JOSE	0	Barranquilla	1
	Miscellaneous	Miscellaneous	2022	Research	WILHEN	0	Cartagena	AMAURY	0	Cartagena	NATALY	1	Cartagena	1
	Miscellaneous	Miscellaneous	2022	Review	CARLOS	0	Manizalez	PAUL	0	Bucaramanga	CARLOS	0	Manizalez	0
	Miscellaneous	Miscellaneous	2022	Review	MARCELA	1	Barranquilla	JAIRO	0	Bogota	HUGO	0	Barranquilla	0
	Miscellaneous	Miscellaneous	2022	Review	MARÍA	1	Bogota	ALEJANDRA	1	Foreign	MARÍA	1	Bogota	1
	Miscellaneous	Miscellaneous	2022	Case Report	ADRIANA	1	Cartagena	ANA	1	Bogota	ADRIANA	1	Cartagena	1
	Miscellaneous	Miscellaneous	2022	Research	JORGE	0	Cartagena	SENEN	0	Cartagena	ZENEN	0	Cartagena	0
	Miscellaneous	Miscellaneous	2022	Research	JULIA	1	Barranquilla	ELIN	0	Barranquilla	JULIA	1	Barranquilla	1
	Miscellaneous	Miscellaneous	2022	Review	ALYI	0	Santa Marta	TATIANA	0	Santa Marta	SOFÍA	1	Santa Marta	0
	Miscellaneous	Miscellaneous	2022	Case Report	ALBERTO	0	Foreign	ANDERS	0	Foreign	ALBERTO	0	Foreign	1
	Miscellaneous	Miscellaneous	2022	Case Report	JOSÉ	0	Cartagena	JOSÉ	0	Cartagena	JOSÉ	0	Cartagena	0
MedUNAB	Miscellaneous	Miscellaneous	2018	Review	RIOS JENIFER	1	Bucaramanga	CLAUDIA SOSSA	1	Bucaramanga	SILVIA BUENO	1	Bucaramanga	1
	Miscellaneous	Miscellaneous	2018	Review	MARÍA VARGAS	1	Bucaramanga	MARÍA VARGAS	1	Bucaramanga	MARÍA VARGAS	1	Bucaramanga	1
	Miscellaneous	Miscellaneous	2018	Review	IRINA TIRADO	1	Bucaramanga	ANDREA ZÁRATE	1	Bucaramanga	IRINA TIRADO	1	Bucaramanga	1
	Miscellaneous	Miscellaneous	2018	Case Report	GUILLERMO ORTIZ	0	Bogota	FRANCISCO GARCÍA	0	Bucaramanga	ANDRÉS LAMOS	0	Cúcuta	1
	Miscellaneous	Miscellaneous	2018	Case Report	JANER SEPÚLVEDA	0	Bucaramanga	NATHALIA MARTÍNEZ	1	Bucaramanga	JANER SEPÚLVEDA	0	Bucaramanga	1
	Miscellaneous	Miscellaneous	2018	Research	CLAUDIA DOMÍNGUEZ	1	Cali	MARCELA ARRIVILLAGA	1	Cali	MARCELA ARRIVILLAGA	1	Cali	1
	Miscellaneous	Miscellaneous	2018	Research	DAISSY BURBANO	1	Pasto	SONIA BETANCOURTH	1	Pasto	DAISSY BURBANO	1	Pasto	1
	Miscellaneous	Miscellaneous	2018	Research	CLAUDIA ROBAYO	1	Bucaramanga	JUAN URIBE	0	Bucaramanga	CLAURIA ROBAYO	1	Bucaramanga	1
	Miscellaneous	Miscellaneous	2018	Research	CAROLINA MANOSALVA	1	Casanare	ONEIFA CASTAÑEDA	1	Casanare	CAROLINA MANOSALVA	1	Casanare	0
	Miscellaneous	Miscellaneous	2018	Research	LUIS JARAMILLO	0	Bucaramanga	LUIS PAREJA	0	Bucaramanga	ALEJANDRO TELLO	0	Bucaramanga	0
	Miscellaneous	Miscellaneous	2018	Research	DIANA CÁCERES	1	Bucaramanga	MAURICIO OROZCO	0	Bucaramanga	DIANA CÁCERES	1	Bucaramanga	1
	Miscellaneous	Miscellaneous	2018	Research	LEONOR CIFUENTES	1	Cali	JUAN URIBE	0	Cali	LEONOR CIFUENTES	1	Cali	1
	Miscellaneous	Miscellaneous	2018	Research	MARÍA BARRAGÁN	1	Bucaramanga	ANDREA ORTIZ	1	Bucaramanga	MARIA BARRAGÁN	1	Bucaramanga	1
	Miscellaneous	Miscellaneous	2018	Research	EDUARDO CARRILLO	0	Bucaramanga	MARÍA LUNA	1	Bucaramanga	EDUARDO CARRILLO	0	Bucaramanga	1
	Miscellaneous	Miscellaneous	2018	Review	FABIO SUÁREZ	0	Bucaramanga	FABIO SUÁREZ	0	Bucaramanga	FABIO SUÁREZ	0	Bucaramanga	0
	Miscellaneous	Miscellaneous	2018	Case Report	SILVIA SUÁREZ	1	Bucaramanga	FEDERICO LUBINUS	0	Bucaramanga	SILVIA SUÁREZ	1	Bucaramanga	1
	Miscellaneous	Miscellaneous	2018	Case Report	MELQUISEDEC GALVIS	1	Bucaramanga	JUAN SANTANDER	0	Bucaramanga	MYRIAM SÁNCHEZ	1	Bucaramanga	1
	Miscellaneous	Miscellaneous	2018	Case Report	DIANA LEGUIZAMÓN	1	Bogota	MÓNICA CEDIEL	1	Bogota	DIANA LEGUIZAMÓN	1	Bogota	1
	Miscellaneous	Miscellaneous	2018	Research	PATRICIA DÍAZ	1	Bucaramanga	ANGIE NARANJO	1	Bucaramanga	PATRICIA GORDÓN	1	Bucaramanga	1
	Miscellaneous	Miscellaneous	2018	Research	NORA LONDOÑO	1	Medellin	JOHN ARIAS	0	Medellin	NORA LONDOÑO	1	Medellin	1
	Miscellaneous	Miscellaneous	2019	Research	MARY JAIMES	1	Bucaramanga	NATHALIA LEÓN	1	Bucaramanga	MARY JAIMES	1	Bucaramanga	1
	Miscellaneous	Miscellaneous	2019	Research	NANCY MOLANO	1	Popayán	DOLLY MOLANO	1	Popayán	NANCY MOLANO	1	Popayán	1
	Miscellaneous	Miscellaneous	2019	Research	BRIAN BUSTOS	0	Cúcuta	RAFAEL LOZANO	0	Cúcuta	BRIAN	0	Bucaramanga	0
	Miscellaneous	Miscellaneous	2019	Research	LIDA	1	Manizalez	SISLEY	1	Manizalez	LIDA	1	Manizalez	1
	Miscellaneous	Miscellaneous	2019	Research	CLAUDIA	1	Bucaramanga	LINA	1	Bucaramanga	JULY	1	Bucaramanga	1
	Miscellaneous	Miscellaneous	2019	Research	IVÁN	0	Bucaramanga	LAURA	1	Bucaramanga	IVÁN	0	Bucaramanga	1
	Miscellaneous	Miscellaneous	2019	Review	MARLON	0	Bucaramanga	JULLY	1	Bucaramanga	MARLON	0	Bucaramanga	1
	Miscellaneous	Miscellaneous	2019	Review	YONATHAN	0	Bucaramanga	JOHNY	0	Bucaramanga	YONATHAN	0	Bucaramanga	0
	Miscellaneous	Miscellaneous	2019	Case Report	YELSON	0	Foreign	CHRISTI	1	Bucaramanga	YELSON	0	Foreign	1
	Miscellaneous	Miscellaneous	2019	Case Report	JULIANA	1	Bucaramanga	ALFREDO	0	Bucaramanga	PAMELA	1	Bucaramanga	1
	Miscellaneous	Miscellaneous	2019	Case Report	YURY	1	Bucaramanga	MARTHA	1	Bucaramanga	YURY	1	Bucaramanga	1
	Miscellaneous	Miscellaneous	2019	Research	SONIA	1	Bucaramanga	SOL	1	Bucaramanga	SONIA	1	Bucaramanga	1
	Miscellaneous	Miscellaneous	2019	Research	VIRGILIO	0	Bucaramanga	ALEJANDRO	0	Bucaramanga	ALEJANDRO	0	Bucaramanga	0
	Miscellaneous	Miscellaneous	2019	Review	MÓNICA	1	Bucaramanga	SONIA	1	Bucaramanga	MÓNICA	1	Bucaramanga	1
	Miscellaneous	Miscellaneous	2019	Review	MARLON	0	Bucaramanga	KATHERINE	1	Bucaramanga	MARLON	0	Bucaramanga	1
	Miscellaneous	Miscellaneous	2019	Review	ANA	1	Bucaramanga	MARÍA	1	Bucaramanga	ANA	1	Bucaramanga	1
	Miscellaneous	Miscellaneous	2019	Research	JUAN	0	Bogota	FRANCY	0	Bogota	JUAN	0	Bogota	0
	Miscellaneous	Miscellaneous	2019	Research	EDWIN	0	Bucaramanga	EDUARDO	0	Bucaramanga	EDWIN	0	Bucaramanga	0
	Miscellaneous	Miscellaneous	2019	Research	JENNIFER	1	Bucaramanga	JULLY	1	Foreign	JENNIFER	1	Bucaramanga	1
	Miscellaneous	Miscellaneous	2019	Review	ADRIANA	1	Bucaramanga	NATHALY	1	Bucaramanga	ADRIANA	1	Bucaramanga	1
	Miscellaneous	Miscellaneous	2020	Research	EDNA	1	Armenia	ERIKA	1	Foreign	ERICK	0	Foreign	1
	Miscellaneous	Miscellaneous	2020	Research	DIANA	1	Bucaramanga	EDGAR	0	Bucaramanga	DIANA	1	Bucaramanga	1
	Miscellaneous	Miscellaneous	2020	Research	ROSA	1	Bucaramanga	ROSA	1	Bucaramanga	ROSA	1	Bucaramanga	1
	Miscellaneous	Miscellaneous	2020	Research	SILVIA	1	Bucaramanga	MARÍA	1	Bucaramanga	MARÍA	1	Bucaramanga	1
	Miscellaneous	Miscellaneous	2020	Review	YESON	0	Foreign	MABEL	1	Tunja	YELSON	0	Foreign	1
	Miscellaneous	Miscellaneous	2020	Case Report	GUILLERMO	0	Bucaramanga	ANDREA	1	Bogota	GUILLERMO	1	Bucaramanga	1
	Miscellaneous	Miscellaneous	2020	Research	ÁLVARO	0	Cartagena	CHABELI	1	Cartagena	ÁLVARO	0	Cartagena	1
	Miscellaneous	Miscellaneous	2020	Research	MIGUEL	0	Pereira	LUIS	0	Pereira	MAURICIO	0	Pereira	1
	Miscellaneous	Miscellaneous	2020	Research	NEFI	0	Bucaramanga	JUAN	0	Bucaramanga	NEFI	0	Bucaramanga	0
	Miscellaneous	Miscellaneous	2020	Research	VIVIAN	1	Armenia	MARÍA	1	Armenia	ACEVEDO	0	Armenia	1
	Miscellaneous	Miscellaneous	2020	Case Report	LUIS	0	Bucaramanga	PAULA	1	Bucaramanga	GONZALO	0	Bucaramanga	1
	Miscellaneous	Miscellaneous	2020	Case Report	ANDRÉS	0	Foreign	GONZALO	0	Bucaramanga	JULIÁN	0	Bucaramanga	0
	Miscellaneous	Miscellaneous	2020	Case Report	JUAN	0	Manizalez	JUAN	0	Manizalez	LUIS	0	Manizalez	0
	Miscellaneous	Miscellaneous	2020	Case Report	YELSON	0	Foreign	SERGIO	0	Bucaramanga	YELSON	0	Bucaramanga	0
	Miscellaneous	Miscellaneous	2020	Review	LUIS	0	Bucaramanga	LUIS	0	Bucaramanga	LUIS	0	Bucaramanga	0
	Miscellaneous	Miscellaneous	2020	Research	ÁLVARO	0	Cartagena	TERESA	1	Cartagena	ÁLVARO	0	Cartagena	1
	Miscellaneous	Miscellaneous	2020	Research	JOSUÉ	0	Bucaramanga	DIEGO	0	Bucaramanga	DIEGO	0	Bucaramanga	1
	Miscellaneous	Miscellaneous	2020	Research	FRANCISCO	0	Bucaramanga	ANGIE	1	Popayán	JHON	0	Popayán	1
	Miscellaneous	Miscellaneous	2020	Case Report	FEDERICO	0	Bucaramanga	CÉSAR	0	Bucaramanga	FEDERICO	0	Bucaramanga	0
	Miscellaneous	Miscellaneous	2020	Case Report	ANDRÉS	0	Bucaramanga	ROSAIDA	1	Bucaramanga	ALVARADO	0	Bucaramanga	1
	Miscellaneous	Miscellaneous	2020	Research	MATEO	0	Medellin	ANDRÉS	0	Medellin	NICOLÁS	0	Medellin	0
	Miscellaneous	Miscellaneous	2021	Research	CAROLINA	1	Bogota	MARÍA	1	Bogota	CAROLINA	1	Bogota	1
	Miscellaneous	Miscellaneous	2021	Research	ANGÉLICA	1	Bucaramanga	LUIS	0	Bucaramanga	ANGÉLICA	1	Bucaramanga	1
	Miscellaneous	Miscellaneous	2021	Case Report	NEFI	0	Bucaramanga	NEFI	0	Bucaramanga	NEFI	0	Bucaramanga	0
	Miscellaneous	Miscellaneous	2021	Review	ALEJANDRO	0	Medellin	LINA	1	Medellin	MABEL	1	Medellin	1
	Miscellaneous	Miscellaneous	2021	Review	MATEO	0	Medellin	NELCY	1	Medellin	MATEO	0	Medellin	1
	Miscellaneous	Miscellaneous	2021	Research	GUSTAVO	0	Bucaramanga	SERGIO	0	Bucaramanga	GUSTAVO	0	Bucaramanga	1
	Miscellaneous	Miscellaneous	2021	Research	HEIDER	0	Bogota	JORGE	0	Bogota	HEIDER	0	Bogota	0
	Miscellaneous	Miscellaneous	2021	Research	SONIA	1	Cali	ESTELA	1	Cali	ESTELA	1	Cali	1
	Miscellaneous	Miscellaneous	2021	Research	MARLENY	1	Medellin	TERESA	1	Medellin	MARLENY	1	Medellin	1
	Miscellaneous	Miscellaneous	2021	Research	MARY	1	Bucaramanga	BLANCA	1	Bogota	YORLENIS	1	Bucaramanga	1
	Miscellaneous	Miscellaneous	2021	Research	ADRIANA	1	Bucaramanga	ALEXANDER	0	Bucaramanga	ADRIANA	1	Bucaramanga	1
	Miscellaneous	Miscellaneous	2021	Case Report	LIZETH	1	Bucaramanga	VICTOR	0	Bucaramanga	VICTOR	0	Bucaramanga	1
	Miscellaneous	Miscellaneous	2021	Case Report	KEVIN	0	Bucaramanga	SILVIA	1	Bucaramanga	KEVIN	0	Bucaramanga	1
	Miscellaneous	Miscellaneous	2021	Case Report	ALEXANDER	0	Bogota	NATALIA	1	Bogota	ALEXANDER	0	Bogota	1
	Miscellaneous	Miscellaneous	2021	Research	SANTIAGO	0	Bogota	LUIS	0	Bogota	SANTIAGO	0	Bogota	0
	Miscellaneous	Miscellaneous	2021	Case Report	EDWIN	0	Bucaramanga	MARÍA	1	Bucaramanga	EDWIN	0	Bucaramanga	1
	Miscellaneous	Miscellaneous	2021	Case Report	ANA	1	Bucaramanga	ALFREDO	0	Bucaramanga	ANA	1	Bucaramanga	1
	Miscellaneous	Miscellaneous	2021	Case Report	MARÍA	1	Bucaramanga	SILVIA	1	Bogota	MARÍA	1	Bogota	1
	Miscellaneous	Miscellaneous	2021	Review	CAMILO	0	Cartagena	CAMILO	0	Cartagena	CAMILO	0	Cartagena	0
	Miscellaneous	Miscellaneous	2021	Review	MARÍA	1	Bucaramanga	ELIANA	1	Bucaramanga	MARÍA	1	Bucaramanga	1
	Miscellaneous	Miscellaneous	2022	Research	EFRAÍN	0	Cartagena	KATHERINE	1	Armenia	IVÁN	0	Cartagena	1
	Miscellaneous	Miscellaneous	2022	Case Report	HENDRIK	0	Bucaramanga	DANIELA	1	Bucaramanga	HENDRIK	0	Bucaramanga	0
	Miscellaneous	Miscellaneous	2022	Case Report	ADRIANA	1	Bucaramanga	MARÍA	1	Bucaramanga	GIANMARCO	0	Bucaramanga	1
	Miscellaneous	Miscellaneous	2022	Case Report	MARCOS	0	Bogota	GUILLERMO	0	Bucaramanga	MARCOS	0	Bogota	1
	Miscellaneous	Miscellaneous	2022	Review	MARÍA	1	Bucaramanga	ROCÍO	1	Bucaramanga	MARÍA	1	Bucaramanga	1
	Miscellaneous	Miscellaneous	2022	Review	MARGARITA	1	Bucaramanga	MARÍA	1	Bucaramanga	MARÍA	1	Bucaramanga	1
	Miscellaneous	Miscellaneous	2022	Research	DIANA	1	Bucaramanga	BLANCA	1	Bucaramanga	DIANA	1	Bucaramanga	1
	Miscellaneous	Miscellaneous	2022	Research	YANETH	1	Bogota	CHARLES	0	Bogota	JOHN	0	Bogota	0
	Miscellaneous	Miscellaneous	2022	Research	ESTEBAN	0	Manizalez	ISABEL	1	Manizalez	ESTEBAN	0	Manizalez	1
	Miscellaneous	Miscellaneous	2022	Research	LAURA	1	Bucaramanga	MIGUEL	0	Bucaramanga	GIANMARCO	0	Bucaramanga	1
	Miscellaneous	Miscellaneous	2022	Research	MARÍA	1	Popayán	JUAN	0	Bucaramanga	MARÍA	1	Popayán	1
	Miscellaneous	Miscellaneous	2022	Review	KATHERINE	1	Bucaramanga	YULIETH	1	Bucaramanga	KATHERINE	1	Bucaramanga	1
	Miscellaneous	Miscellaneous	2022	Review	RICARDO	0	Bucaramanga	PAULA	1	Bucaramanga	ANDREA	1	Bucaramanga	1
Acta medica colombiana	Miscellaneous	Miscellaneous	2018	Research	VICTOR	0	Medellin	ANDREA	1	Medellin	JUAN	0	Medellin	1
	Miscellaneous	Miscellaneous	2018	Research	KATEIR	1	Bogota	CAMILO	0	Bogota	KATEIR	1	Bogota	1
	Miscellaneous	Miscellaneous	2018	Research	WALTER	0	Bogota	HENRY	0	Bogota	WALTER	0	Bogota	1
	Miscellaneous	Miscellaneous	2018	Research	ANA	1	Bogota	ERIKA	1	Bogota	ERIKA	1	Bogota	1
	Miscellaneous	Miscellaneous	2018	Case Report	LARRY	0	Medellin	JUAN	0	Medellin	MARIANA	1	Medellin	1
	Miscellaneous	Miscellaneous	2018	Case Report	ALFREDO	0	Medellin	FRANCISCO	0	Medellin	ALFREDO	0	Medellin	1
	Miscellaneous	Miscellaneous	2018	Case Report	JOSÉ	0	Bogota	WALTER	0	Bogota	JOSÉ	0	Bogota	0
	Miscellaneous	Miscellaneous	2018	Case Report	JENNIFER	1	Bucaramanga	LUIS	0	Bucaramanga	JENNIFER	1	Bucaramanga	1
	Miscellaneous	Miscellaneous	2018	Case Report	MARCELA	1	Barranquilla	LECYS	1	Barranquilla	MARCELA	1	Barranquilla	1
	Miscellaneous	Miscellaneous	2018	Case Report	JULIÁN	0	Popayán	ADRIAN	0	Popayán	ADRIÁN	0	Popayán	0
	Miscellaneous	Miscellaneous	2018	Case Report	JUAN	0	Medellin	CAROLINA	1	Medellin	LEIDY	1	Medellin	1
	Miscellaneous	Miscellaneous	2018	Case Report	LUIS	0	Cartagena	RITA	1	Cartagena	LUIS	0	Cartagena	1
	Miscellaneous	Miscellaneous	2018	Case Report	JORGE	0	Bogota	JORGE	0	Bogota	JORGE	0	Bogota	0
	Miscellaneous	Miscellaneous	2018	Case Report	GUILLERMO	0	Bucaramanga	CARLOS	0	Bucaramanga	GUILLERMO	0	Bucaramanga	0
	Miscellaneous	Miscellaneous	2018	Case Report	LUISA	1	Bogota	CATALINA	1	Bogota	LUISA	1	Bogota	1
	Miscellaneous	Miscellaneous	2018	Case Report	JUAN	0	Barranquilla	FELIPE	0	Barranquilla	JUAN	0	Barranquilla	1
	Miscellaneous	Miscellaneous	2018	Case Report	KARINA	1	Barranquilla	ESPERANZA	1	Barranquilla	ABRAHAM	0	Barranquilla	1
	Miscellaneous	Miscellaneous	2018	Case Report	SEBASTIÁN	0	Bogota	DOLLI	1	Bogota	SEBASTIÁN	0	Bogota	1
	Miscellaneous	Miscellaneous	2018	Case Report	JESÚS	0	Neiva	JESSICA	1	Neiva	JESÚS	0	Neiva	1
	Miscellaneous	Miscellaneous	2018	Research	DIEGO	0	Bogota	NICOLÁS	0	Bogota	DIEGO	0	Bogota	0
	Miscellaneous	Miscellaneous	2018	Research	CLAUDIA	1	Bucaramanga	JUAN	0	Bucaramanga	ANDRÉS	0	Bucaramanga	1
	Miscellaneous	Miscellaneous	2018	Research	INGRID	1	Bogota	FERNANDO	0	Bogota	INGRID	1	Bogota	1
	Miscellaneous	Miscellaneous	2018	Research	MAURICIO	0	Bucaramanga	JOAQUIM	0	Foreign	MAURICIO	0	Bucaramanga	1
	Miscellaneous	Miscellaneous	2018	Case Report	KATEIR	1	Bogota	MIGUEL	0	Bogota	KATEIR	1	Bogota	1
	Miscellaneous	Miscellaneous	2018	Research	GIOVANNI	0	Pereira	ÁNGELA	1	Pereira	GIOVANNI	0	Pereira	1
	Miscellaneous	Miscellaneous	2018	Research	VALENTINA	1	Manizalez	ANDRÉS	0	Manizalez	CÉSAR	0	Manizalez	1
	Miscellaneous	Miscellaneous	2018	Research	LINA	1	Cartagena	AMILETH	1	Cartagena	AMILETH	1	Cartagena	1
	Miscellaneous	Miscellaneous	2018	Research	JORGE	0	Pereira	MILTON	0	Pereira	JORGE	0	Pereira	0
	Miscellaneous	Miscellaneous	2018	Case Report	ALEJANDRO	0	Bogota	PEDRO	0	Foreign	ALEJANDRO	0	Bogota	0
	Miscellaneous	Miscellaneous	2018	Case Report	LAURA	1	Manizalez	JOHAN	0	Manizalez	LAURA	1	Manizalez	1
	Miscellaneous	Miscellaneous	2018	Research	MELISSA	1	Pereira	JUAN	0	Pereira	JUAN	0	Pereira	1
	Miscellaneous	Miscellaneous	2018	Research	PEDRO	0	Bogota	EDGAR	0	Bogota	HELMAN	0	Bogota	0
	Miscellaneous	Miscellaneous	2018	Research	CAROLINA	1	Medellin	FABIAN	0	Medellin	FABIAN	0	Medellin	1
	Miscellaneous	Miscellaneous	2018	Case Report	JORGE	0	Bogota	EDUARDO	0	Bogota	JORGE	0	Bogota	1
	Miscellaneous	Miscellaneous	2019	Research	SANDRA	1	Bogota	DIEGO	0	Bogota	SANDRA	1	Bogota	1
	Miscellaneous	Miscellaneous	2019	Research	DAVID	0	Bogota	CARMELO	0	Bogota	NINI	0	Bogota	1
	Miscellaneous	Miscellaneous	2019	Research	MAURICIO	0	Bucaramanga	JOSÉ	0	Bucaramanga	MAURICIO	0	Bucaramanga	1
	Miscellaneous	Miscellaneous	2019	Research	ÉDGAR	0	Bogota	MÓNICA	1	Bogota	MÓNICA	1	Bogota	1
	Miscellaneous	Miscellaneous	2019	Case Report	KATEIR	1	Bogota	PAULA	1	Bogota	KATEIR	1	Bogota	1
	Miscellaneous	Miscellaneous	2019	Case Report	SORAYA	1	Bogota	EFRAÍN	0	Bogota	CAMILO	0	Bogota	1
	Miscellaneous	Miscellaneous	2019	Case Report	DIANA	1	Bogota	DIEGO	0	Bogota	DIEGO	0	Bogota	1
	Miscellaneous	Miscellaneous	2019	Research	OLGA	1	Bogota	FABIO	0	Bogota	OLGA	1	Bogota	1
	Miscellaneous	Miscellaneous	2019	Research	CARMENZA	1	Bogota	JORGE	0	Bogota	CARMENZA	1	Bogota	0
	Miscellaneous	Miscellaneous	2019	Research	GUILLERMO	0	Bogota	MARÍA	1	Bogota	GUILLERMO	0	Bogota	1
	Miscellaneous	Miscellaneous	2019	Research	ÁNGELA	1	Pereira	VICTOR	0	Pereira	ÁNGELA	1	Pereira	1
	Miscellaneous	Miscellaneous	2019	Research	KATEIR	1	Bogota	JHONATAN	0	Bogota	KATEIR	1	Bogota	1
	Miscellaneous	Miscellaneous	2019	Research	DIANA	1	Bogota	DIEGO	0	Bogota	DIEGO	0	Bogota	1
	Miscellaneous	Miscellaneous	2019	Research	JOSÉ	0	Bogota	SAULO	0	Bogota	MANUELA	1	Bogota	1
	Miscellaneous	Miscellaneous	2019	Research	JAIRO	0	Medellin	CARLOS	0	Medellin	JAIRO	0	Medellin	1
	Miscellaneous	Miscellaneous	2019	Research	PATRICIA	1	Armenia	JUAN	0	Armenia	ÁNGELA	1	Armenia	1
	Miscellaneous	Miscellaneous	2019	Research	ISLENDY	1	Bogota	ISMENA	1	Bogota	ISLENDY	1	Bogota	1
	Miscellaneous	Miscellaneous	2019	Research	PAOLA	1	Bogota	KATIER	1	Bogota	PAOLA	1	Bogota	1
	Miscellaneous	Miscellaneous	2019	Case Report	SANDRA	1	Bogota	DIEGO	0	Bogota	SANDRA	1	Bogota	1
	Miscellaneous	Miscellaneous	2019	Case Report	SANTIAGO	0	Florencia	LUIS	0	Florencia	SANTIAGO	0	Florencia	0
	Miscellaneous	Miscellaneous	2019	Case Report	MARÍA	1	Popayán	ALEJANDRA	1	Popayán	JUAN	0	Popayán	1
	Miscellaneous	Miscellaneous	2019	Research	LINA	1	Cali	JAIME	0	Cali	LINA	1	Cali	1
	Miscellaneous	Miscellaneous	2019	Research	LAUREN	1	Bogota	ÁLVARO	0	Bogota	LAUREN	1	Bogota	1
	Miscellaneous	Miscellaneous	2019	Research	ALEJANDRO	0	Bogota	LUIS	0	Bogota	LORENA	1	Bogota	1
	Miscellaneous	Miscellaneous	2019	Case Report	MARÍA	1	Bogota	ANDRÉS	0	Bogota	JAINER	0	Bogota	1
	Miscellaneous	Miscellaneous	2019	Case Report	GUSTAVO	0	Bucaramanga	GUILLERMO	0	Bucaramanga	GUSTAVO	0	Bucaramanga	1
	Miscellaneous	Miscellaneous	2019	Case Report	GIOVANNA	1	Barranquilla	CARLOS	0	Barranquilla	GIOVANNA	1	Barranquilla	1
	Miscellaneous	Miscellaneous	2019	Review	MARINA	1	Bucaramanga	SANTIAGO	0	Bucaramanga	PAUL	0	Bucaramanga	1
	Miscellaneous	Miscellaneous	2020	Research	LAURA	1	Bogota	SEBASTIÁN	0	Bogota	INGRID	1	Bogota	1
	Miscellaneous	Miscellaneous	2020	Research	VELINE	1	Cali	FRANK	0	Cali	VELINE	1	Cali	1
	Miscellaneous	Miscellaneous	2020	Research	DIEGO	0	Bogota	MAURICIO	0	Bogota	DIEGO	0	Bogota	1
	Miscellaneous	Miscellaneous	2020	Research	KAREN	1	Medellin	MARÍA	1	Medellin	JULIANA	1	Medellin	1
	Miscellaneous	Miscellaneous	2020	Case Report	JOHN	0	Medellin	CATALINA	1	Medellin	JOHN	0	Medellin	1
	Miscellaneous	Miscellaneous	2020	Case Report	KENNY	0	Medellin	DIEGO	0	Pereira	DIEGO	0	Pereira	0
	Miscellaneous	Miscellaneous	2020	Case Report	JUAN	0	Bogota	JHONNY	0	Bogota	JUAN	0	Bogota	0
	Miscellaneous	Miscellaneous	2020	Research	ABRAHAM	0	Bogota	ÁNGELA	1	Bogota	ABRAHAM	0	Bogota	1
	Miscellaneous	Miscellaneous	2020	Research	JUAN	0	Armenia	OLGA	1	Armenia	OLGA	1	Armenia	0
	Miscellaneous	Miscellaneous	2020	Research	ALIRIO	0	Bogota	GIULY	1	Bogota	ALIRIO	0	Bogota	1
	Miscellaneous	Miscellaneous	2020	Research	NOHEMI	1	Barranquilla	GLORIA	1	Barranquilla	NOHEMI	1	Barranquilla	1
	Miscellaneous	Miscellaneous	2020	Case Report	JESSICA	1	Bogota	FERNANDO	0	Bogota	JESSICA	1	Bogota	1
	Miscellaneous	Miscellaneous	2020	Case Report	JAVIER	0	Tunja	LEDMAR	0	Tunja	JAVIER	0	Tunja	1
	Miscellaneous	Miscellaneous	2020	Case Report	ADOLFO	0	Cartagena	LOIDA	1	Cartagena	ADOLFO	0	Cartagena	1
	Miscellaneous	Miscellaneous	2020	Research	ALFREDO	0	Medellin	LUISA	1	Medellin	ALFREDO	0	Medellin	1
	Miscellaneous	Miscellaneous	2020	Research	GUILLERMO	0	Bucaramanga	JONNATHAN	0	Bucaramanga	GUILLERMO	0	Bucaramanga	1
	Miscellaneous	Miscellaneous	2020	Research	SANTIAGO	0	Pereira	JOHAN	0	Pereira	SANTIAGO	0	Pereira	1
	Miscellaneous	Miscellaneous	2020	Research	JHOAN	0	Bogota	JORGE	0	Bogota	SEBASTIÁN	0	Bogota	1
	Miscellaneous	Miscellaneous	2020	Review	ÉDGAR	0	Bucaramanga	PAUL	0	Bucaramanga	ÉDGAR	0	Bucaramanga	1
	Miscellaneous	Miscellaneous	2020	Review	LUIS	0	Bogota	LUCÍA	1	Bogota	IVÁN	0	Bogota	1
	Miscellaneous	Miscellaneous	2020	Case Report	GABRIEL	0	Medellin	VICTOR	0	Medellin	GABRIEL	0	Medellin	0
	Miscellaneous	Miscellaneous	2020	Case Report	LUIS	0	Bogota	DANIELA	1	Bogota	ANGÉLICA	1	Bogota	1
	Miscellaneous	Miscellaneous	2020	Case Report	HÉCTOR	0	Bogota	ANDREA	1	Bogota	HÉCTOR	0	Bogota	1
	Miscellaneous	Miscellaneous	2020	Research	CARLOS	0	Manizalez	PEDRO	0	Manizalez	CARLOS	0	Manizalez	0
	Miscellaneous	Miscellaneous	2020	Research	FERNANDO	0	Medellin	CARLOS	0	Medellin	FERNANDO	0	Medellin	0
	Miscellaneous	Miscellaneous	2020	Research	JAVIER	0	Tunja	BENJAMÍN	0	Tunja	LEDMAR	0	Tunja	1
	Miscellaneous	Miscellaneous	2020	Research	JORGE	0	Cartagena	LINA	1	Cartagena	JORGE	0	Cartagena	1
	Miscellaneous	Miscellaneous	2020	Review	MÓNICA	1	Medellin	JAIBERTH	0	Medellin	JAIBERTH	0	Medellin	1
	Miscellaneous	Miscellaneous	2020	Case Report	NATALIA	1	Bogota	NELSON	0	Bogota	NATALIA	1	Bogota	1
	Miscellaneous	Miscellaneous	2020	Case Report	DANIELA	1	Neiva	JUAN	0	Neiva	JUAN	0	Neiva	1
	Miscellaneous	Miscellaneous	2021	Review	JULIÁN	0	Bogota	GUILLERMO	0	Bogota	GUILLERMO	0	Bogota	1
	Miscellaneous	Miscellaneous	2021	Review	CARLOS	0	Cali	CARLOS	0	Foreign	CARLOS	0	Foreign	1
	Miscellaneous	Miscellaneous	2021	Review	ÁLVARO	0	Tunja	LEDMAR	0	Tunja	JOSÉ	0	Tunja	1
	Miscellaneous	Miscellaneous	2021	Review	DANIELA	1	Manizalez	WILLIAM	0	Manizalez	DANIELA	1	Manizalez	1
	Miscellaneous	Miscellaneous	2021	Review	ANTONIO	0	Cartagena	CARMEN	1	Cartagena	LAURA	1	Cartagena	1
	Miscellaneous	Miscellaneous	2021	Case Report	JUAN	0	Manizalez	MARÍA	1	Manizalez	JUAN	0	Manizalez	1
	Miscellaneous	Miscellaneous	2021	Case Report	JAIRO	0	Sincelejo	KEIMER	0	Sincelejo	JAIRO	0	Sincelejo	0
	Miscellaneous	Miscellaneous	2021	Case Report	JUAN	0	Bucaramanga	BORIS	0	Bucaramanga	JUAN	0	Bucaramanga	1
	Miscellaneous	Miscellaneous	2021	Research	JANER	0	Bogota	HERNANDO	0	Bogota	WILLIAM	0	Bogota	0
	Miscellaneous	Miscellaneous	2021	Research	ADALBERTO	0	Santa Marta	GUILLERMO	0	Santa Marta	ADALBERTO	0	Santa Marta	0
	Miscellaneous	Miscellaneous	2021	Research	JULIANA	1	Medellin	JUAN	0	Medellin	MARÍA	1	Medellin	1
	Miscellaneous	Miscellaneous	2021	Review	MARIANA	1	Medellin	JORGE	0	Medellin	MARIANA	1	Medellin	1
	Miscellaneous	Miscellaneous	2021	Case Report	JENNY	1	Cali	MARÍA	1	Cali	JENNY	1	Cali	1
	Miscellaneous	Miscellaneous	2021	Case Report	ANGIE	1	Bucaramanga	ANDRÉS	0	Bogota	ANGIE	1	Bucaramanga	1
	Miscellaneous	Miscellaneous	2021	Research	EMMANQUIL	0	Foreign	KELLY	1	Foreign	HOMERO	0	Foreign	1
	Miscellaneous	Miscellaneous	2021	Research	DIEGO	0	Pereira	GLORIA	1	Pereira	JUAN	0	Pereira	1
	Miscellaneous	Miscellaneous	2021	Research	MAURICIO	0	Villavicencio	ANDREA	1	Villavicencio	MAURICIO	0	Villavicencio	1
	Miscellaneous	Miscellaneous	2021	Research	RODOLFO	0	Bogota	CARLOS	0	Bogota	RODOLFO	0	Bogota	1
	Miscellaneous	Miscellaneous	2021	Review	SANTIAGO	0	Medellin	SANTIAGO	0	Medellin	SANTIAGO	0	Medellin	0
	Miscellaneous	Miscellaneous	2021	Case Report	WILLIAM	0	Manizalez	WILLIAM	0	Manizalez	WILLIAM	0	Manizalez	0
	Miscellaneous	Miscellaneous	2021	Case Report	CARLOS	0	Bucaramanga	ROSENDO	0	Bucaramanga	CARLOS	0	Bucaramanga	0
	Miscellaneous	Miscellaneous	2021	Case Report	CÉSAR	0	Manizalez	ADRIANA	1	Bogota	CÉSAR	0	Manizalez	1
	Miscellaneous	Miscellaneous	2021	Case Report	ALEJANDRO	0	Neiva	ÁLVARO	0	Neiva	ÁLVARO	0	Neiva	1
	Miscellaneous	Miscellaneous	2021	Research	ANA	1	Medellin	CAROLINA	1	Medellin	ANA	1	Medellin	1
	Miscellaneous	Miscellaneous	2021	Research	JOHANNA	1	Bogota	WILLIAM	0	Bogota	WILLIAM	0	Bogota	1
	Miscellaneous	Miscellaneous	2021	Research	YAZMÍN	1	Bogota	JULIO	0	Bogota	YASMÍN	1	Bogota	1
	Miscellaneous	Miscellaneous	2021	Research	ALIRIO	0	Bogota	JULIANA	1	Bogota	ALIRIO	0	Bogota	1
	Miscellaneous	Miscellaneous	2021	Review	JAIRO	0	Medellin	JUAN	0	Medellin	JUAN	0	Medellin	1
	Miscellaneous	Miscellaneous	2021	Case Report	JORGE	0	Pereira	MÓNICA	1	Pereira	FREDDY	0	Pereira	1
	Miscellaneous	Miscellaneous	2021	Case Report	DIEGO	0	Neiva	JUAN	0	Neiva	JUAN	0	Neiva	1
	Miscellaneous	Miscellaneous	2021	Case Report	NATHALIA	1	Cali	CARMEN	1	Cali	NATHALIA	1	Cali	1
	Miscellaneous	Miscellaneous	2021	Case Report	CHRISTIAN	0	Pereira	BAYRON	0	Pereira	CHRISTIAN	0	Pereira	0
	Miscellaneous	Miscellaneous	2022	Research	MAURICIO	0	Bogota	MAURICIO	0	Bogota	MAURICIO	0	Bogota	1
	Miscellaneous	Miscellaneous	2022	Research	JENNY	1	Cali	CARLOS	0	Foreign	CARLOS	0	Cali	1
	Miscellaneous	Miscellaneous	2022	Research	OSWALDO	0	Cali	ERNESTO	0	Cali	MARÍA	1	Cali	1
	Miscellaneous	Miscellaneous	2022	Research	LAURA	1	Medellin	JULIANA	1	Medellin	JUAN	0	Medellin	1
	Miscellaneous	Miscellaneous	2022	Case Report	JESÚS	0	Bucaramanga	CARLOS	0	Bucaramanga	JESÚS	0	Bucaramanga	1
	Miscellaneous	Miscellaneous	2022	Case Report	ARBEY	0	Medellin	LINA	1	Foreign	JOHN	0	Medellin	1
	Miscellaneous	Miscellaneous	2022	Case Report	CÉSAR	0	Manizalez	CARLOS	0	Bogota	CÉSAR	0	Manizalez	0
	Miscellaneous	Miscellaneous	2022	Case Report	LUIS	0	Foreign	CRISTIAN	0	Bucaramanga	LUIS	0	Foreign	0
	Miscellaneous	Miscellaneous	2022	Research	CARLOS	0	Bogota	MAURO	0	Barranquilla	MAURO	0	Barranquilla	1
	Miscellaneous	Miscellaneous	2022	Research	JUAN	0	Manizalez	VICTOR	0	Manizalez	JUAN	0	Manizalez	1
	Miscellaneous	Miscellaneous	2022	Research	YENY	1	Manizalez	LUIS	0	Pereira	YENY	1	Manizalez	1
	Miscellaneous	Miscellaneous	2022	Case Report	ANDRÉS	0	Pasto	LINA	1	Pasto	ANDRÉS	0	Pasto	1
	Miscellaneous	Miscellaneous	2022	Case Report	LEONARDO	0	Bogota	LUISANA	1	Bogota	JUAN	0	Bogota	1
	Miscellaneous	Miscellaneous	2022	Case Report	JOHN	0	Medellin	LINA	1	Foreign	JOHN	0	Medellin	1
	Miscellaneous	Miscellaneous	2022	Case Report	ANA	1	Medellin	LUIS	0	Medellin	ANA	1	Medellin	1
	Miscellaneous	Miscellaneous	2022	Case Report	GABRIEL	0	Bogota	MAURICIO	0	Medellin	GABRIEL	0	Bogota	1
	Miscellaneous	Miscellaneous	2022	Research	VICTOR	0	Ibague	ALEJANDRO	0	Ibague	VICTOR	0	Ibague	1
	Miscellaneous	Miscellaneous	2022	Research	MÓNICA	1	Medellin	NATALIA	1	Medellin	MÓNICA	1	Medellin	1
	Miscellaneous	Miscellaneous	2022	Research	JOHN	0	Bogota	SEBASTIÁN	0	Bogota	JOHN	0	Bogota	1
	Miscellaneous	Miscellaneous	2022	Research	MAURICIO	0	Bucaramanga	DIANA	1	Bucaramanga	MAURICIO	1	Bucaramanga	1
	Miscellaneous	Miscellaneous	2022	Review	WALTER	0	Bogota	CARLOS	0	Bogota	WALTER	0	Bucaramanga	1
	Miscellaneous	Miscellaneous	2022	Case Report	SANTIAGO	0	Florencia	IYULEISA	0	Florencia	SANTIAGO	0	Florencia	0
	Miscellaneous	Miscellaneous	2022	Case Report	HÉCTOR	0	Tunja	LEDMAR	0	Tunja	LEDMAR	0	Florencia	1
	Miscellaneous	Miscellaneous	2022	Case Report	JUAN	0	Bucaramanga	LAURA	1	Bucaramanga	JUAN	0	Bucaramanga	1
	Miscellaneous	Miscellaneous	2022	Case Report	MARÍA	1	Cali	ALIN	0	Cali	MARÍA	1	Cali	0
	Miscellaneous	Miscellaneous	2022	Case Report	JENIFER	1	Bogota	JAINER	0	Bogota	JENIFER	1	Bogota	1
	Miscellaneous	Miscellaneous	2022	Research	JANETH	1	Medellin	DANIEL	0	Medellin	JANETH	1	Medellin	1
	Miscellaneous	Miscellaneous	2022	Research	JENNY	1	Bucaramanga	FEDERICO	0	Bucaramanga	FEDERICO	0	Bucaramanga	1
	Miscellaneous	Miscellaneous	2022	Research	CAMILA	1	Bogota	ESTIVALIS	0	Bogota	CAMILA	1	Bogota	1
	Miscellaneous	Miscellaneous	2022	Research	LILIA	1	Bogota	JUAN	0	Bogota	LILIA	1	Bogota	1
	Miscellaneous	Miscellaneous	2022	Case Report	ELIANA	1	Cali	CARLOS	0	Foreign	CARLOS	0	Cali	1
	Miscellaneous	Miscellaneous	2022	Case Report	MARÍA	1	Bucaramanga	ISABEL	1	Bucaramanga	MARÍA	1	Bucaramanga	1
	Miscellaneous	Miscellaneous	2022	Case Report	ANDRÉS	0	Pereira	HAROLD	0	Pereira	ANDRÉS	0	Pereira	1
	Miscellaneous	Miscellaneous	2022	Case Report	JOSÉ	0	Neiva	LUIS	0	Neiva	JOSÉ	0	Neiva	1
Revista Colombiana de Cirugía	Surgical	General Surgery	2018	Review	YENNY	1	Bogota	DEYANIRA	1	Bogota	DEYANIRA	1	Bogota	1
	Surgical	General Surgery	2018	Case Report	GABRIEL	0	Cali	DIEGO	0	Cali	GABRIEL	0	Cali	1
	Surgical	General Surgery	2018	Case Report	FELIPE	0	Bogota	LUIS	0	Bogota	MAURICIO	0	Bogota	0
	Surgical	General Surgery	2018	Research	CARLOS	0	Bogota	WILLIAM	0	Bogota	WILLIAM	0	Bogota	1
	Surgical	General Surgery	2018	Research	MAIKEL	0	Bogota	MARGARITA	1	Bogota	LUIS	0	Bogota	1
	Surgical	General Surgery	2018	Research	JULIANA	1	Medellin	CARLOS	0	Medellin	CARLOS	0	Medellin	1
	Surgical	General Surgery	2018	Review	CARLOS	0	Medellin	CARLOS	0	Medellin	CARLOS	0	Medellin	1
	Surgical	General Surgery	2018	Case Report	BERNARDO	0	Bogota	RAÚL	0	Pereira	BERNARDO	0	Bogota	1
	Surgical	General Surgery	2018	Research	DAVID	0	Medellin	OSCAR	0	Medellin	LORD	0	Medellin	1
	Surgical	General Surgery	2018	Research	JULIÁN	0	Medellin	ÁLVARO	0	Medellin	STEVENSON	0	Medellin	0
	Surgical	General Surgery	2018	Research	PAOLA	1	Bogota	JAIME	0	Bogota	PAOLA	1	Bogota	1
	Surgical	General Surgery	2018	Research	CAROLINA	1	Medellin	DIANA	1	Medellin	CAROLINA	1	Medellin	1
	Surgical	General Surgery	2018	Research	GUILERMO	0	Bogota	LUISA	1	Medellin	GUILLERMO	0	Bogota	1
	Surgical	General Surgery	2018	Research	CARLOS	0	Bogota	DIEGO	0	Bogota	LUIS	0	Bogota	0
	Surgical	General Surgery	2018	Research	ANA	1	Cali	GABRIEL	0	Barranquilla	GABRIEL	0	Barranquilla	1
	Surgical	General Surgery	2018	Review	ROBIN	0	Bogota	BERNARDO	0	Pereira	ROBIN	0	Bogota	0
	Surgical	General Surgery	2018	Case Report	RICARDO	0	Medellin	LEONARDO	0	Medellin	RICARDO	0	Medellin	1
	Surgical	General Surgery	2018	Case Report	ANDREA	1	Bucaramanga	SERGIO	0	Bucaramanga	ANDREA	1	Bucaramanga	1
	Surgical	General Surgery	2018	Research	HABIB	0	Bogota	MARÍA	1	Bogota	HABIB	0	Bogota	1
	Surgical	General Surgery	2018	Research	ROLANDO	0	Neiva	LEIDY	1	Neiva	HÉCTOR	0	Neiva	1
	Surgical	General Surgery	2018	Research	MARÍA	1	Cartagena	JOSÉ	0	Cartagena	MARÍA	1	Cartagena	1
	Surgical	General Surgery	2018	Research	HÉCTOR	0	Neiva	JHON	0	Neiva	CARLOS	0	Neiva	1
	Surgical	General Surgery	2018	Research	OSWALDO	0	Bogota	MAURICIO	0	Bogota	JUAN	0	Bogota	1
	Surgical	General Surgery	2018	Review	BERNARDO	0	Pereira	RAÚL	0	Foreign	BERNARDO	0	Pereira	0
	Surgical	General Surgery	2018	Review	JESÚS	0	Medellin	CAMILO	0	Medellin	JESÚS	0	Medellin	0
	Surgical	General Surgery	2018	Case Report	GUSTAVO	0	Medellin	DANIELA	1	Cartagena	DANIELA	1	Cartagena	1
	Surgical	General Surgery	2018	Case Report	ANWAR	0	Bogota	TIM	0	Foreign	ERIC	0	Bogota	0
	Surgical	General Surgery	2018	Research	JORGE	0	Bogota	GERMÁN	0	Bogota	JORGE	0	Bogota	1
	Surgical	General Surgery	2018	Research	LILIANA	1	Bogota	CLAUDIA	1	Bogota	LILIANA	1	Bogota	1
	Surgical	General Surgery	2018	Research	CLAUDIA	1	Cali	CARLOS	0	Cali	CLAUDIA	1	Cali	0
Revista Ces Salud Pública	Miscellaneous	Miscellaneous	2018	Research	MARLE DUQUE	1	Medellin	ELIANA TABORDA	1	Medellin			Bogota	1
	Miscellaneous	Miscellaneous	2018	Research	ALEJANDRO ECHAVARRÍA	0	Medellin	SANDRA CADAVID	1	Medellin			Bogota	1
	Miscellaneous	Miscellaneous	2018	Research	CAMILO MOSQUERA	0	Córdoba	CONCEPCIÓN AMADOR	1	Córdoba	CAMILO MOSQUERA	0	Córdoba	0
	Miscellaneous	Miscellaneous	2018	Research	MARÍA GARZÓN	1	Medellin	FABIO RODRÍGUEZ	0	Medellin	MARÍA GARCÓN	1	Medellin	1
	Miscellaneous	Miscellaneous	2018	Research	YESSICA GIRALDO	1	Medellin	YESSICA GIRALDO	1	Medellin	YESSICA GIRALDO	1	Medellin	0
	Miscellaneous	Miscellaneous	2018	Research	DIANA	1	Medellin	CARLOS	0	Medellin	DIANA	1	Medellin	1
	Miscellaneous	Miscellaneous	2018	Research	ANA	1	Medellin	HERMAN	0	Cartagena	ANA	1	Bogota	1
	Miscellaneous	Miscellaneous	2018	Research	SEBASTIÁN	0	Medellin	MIGUEL	0	Medellin	SEBASTIÁN	0	Medellin	1
	Miscellaneous	Miscellaneous	2019	Research	SANDRA	1	Neiva	LUIS	0	Cartagena	SANDRA	1	Neiva	1
	Miscellaneous	Miscellaneous	2019	Research	JUAN	0	Medellin	JUAN	0	Medellin	JUAN	0	Medellin	1
	Miscellaneous	Miscellaneous	2019	Research	CARLOS	0	Bogota	SEBASTIÁN	0	Bogota	MAURICIO	0	Bogota	0
	Miscellaneous	Miscellaneous	2019	Research	DANIEL	0	Bogota	DIANA	1	Bogota	JUAN	0	Bogota	1
	Miscellaneous	Miscellaneous	2019	Review	RICARDO	0	Bogota	CRSTINA	1	Bogota	ERIC	0	Bogota	1
	Miscellaneous	Miscellaneous	2019	Review	JORGE	0	Cali	LAURA	1	Cali	JORGE	0	Cali	1
	Miscellaneous	Miscellaneous	2019	Case Report	FERNANDO	0	Bogota	JAVIER	0	Bogota	FERNANDO	0	Bogota	1
	Miscellaneous	Miscellaneous	2019	Case Report	FERNANDO	0	Bogota	YULIETH	1	Bogota	DIEGO	0	Bogota	1
	Miscellaneous	Miscellaneous	2019	Research	SERGIO	0	Neiva	HÉCTOR	0	Neiva	CARLOS	0	Neiva	1
	Miscellaneous	Miscellaneous	2019	Research	JUAN	0	Cali	FERNANDO	0	Cali	CARLOS	0	Cali	1
	Miscellaneous	Miscellaneous	2019	Research	JUSTO	0	Neiva	JUAN	0	Neiva	JUSTO	0	Neiva	1
	Miscellaneous	Miscellaneous	2019	Research	DIEGO	0	Popayán	CLAUDIA	1	Popayán	DIEGO	0	Popayán	1
	Miscellaneous	Miscellaneous	2019	Research	JULIÁN	0	Popayán	CARLOS	0	Popayán	YENI	1	Popayán	1
	Miscellaneous	Miscellaneous	2019	Review	ROBIN	0	Bogota	HERNÁN	0	Bogota	ROBIN	0	Bogota	0
	Miscellaneous	Miscellaneous	2019	Case Report	ANDREY	0	Bogota	LUIS	0	Bogota	ANDREY	0	Bogota	1
	Miscellaneous	Miscellaneous	2019	Case Report	ELKIN	0	Bogota	GUILLERMO	0	Bogota	ELKIN	0	Bogota	1
	Miscellaneous	Miscellaneous	2019	Case Report	HÉCTOR	0	Neiva	CRISTIAN	0	Neiva	CARLOS	0	Neiva	0
	Miscellaneous	Miscellaneous	2019	Research	DIEGO	0	Bogota	LILIAN	1	Bogota	DIEGO	0	Bogota	1
	Miscellaneous	Miscellaneous	2019	Research	CÉSAR	0	Bogota	FERNANDO	0	Bogota	CÉSAR	0	Bogota	0
	Miscellaneous	Miscellaneous	2019	Research	MAYERLIN	1	Bogota	HERNEY	0	Bogota	MAYERLIN	1	Bogota	1
	Miscellaneous	Miscellaneous	2019	Research	JOSÉ	0	Bogota	FREDY	0	Bogota	JOSÉ	0	Bogota	1
	Miscellaneous	Miscellaneous	2019	Research	LUIS	0	Medellin	JAIME	0	Medellin	LUIS	0	Medellin	1
	Miscellaneous	Miscellaneous	2019	Review	ALFONSO	0	Sincelejo	IRENE	1	Sincelejo	ALFONSO	0	Sincelejo	1
	Miscellaneous	Miscellaneous	2019	Review	MANUEL	0	Bogota	ARTURO	0	Bogota	ERIC	0	Foreign	0
	Miscellaneous	Miscellaneous	2019	Case Report	JULIANA	1	Bogota	MAURICIO	0	Bogota	MAURICIO	0	Bogota	1
	Miscellaneous	Miscellaneous	2019	Research	SANDRA	1	Bogota	JUAN	0	Bogota	SANDRA	1	Bogota	1
	Miscellaneous	Miscellaneous	2019	Research	JULIANA	1	Medellin	DIANA	1	Medellin	JULIANA	1	Medellin	1
	Miscellaneous	Miscellaneous	2019	Research	JUAN	0	Neiva	CARLOS	0	Cali	JUAN	0	Bogota	1
	Miscellaneous	Miscellaneous	2019	Research	SANDRA	1	Bogota	FREDY	0	Bogota	FREDY	0	Bogota	1
	Miscellaneous	Miscellaneous	2019	Review	MANUEL	0	Medellin	MARIBEL	1	Medellin	MANUEL	0	Medellin	1
	Miscellaneous	Miscellaneous	2019	Review	LAURA	1	Bogota	JULIO	0	Bogota	LAURA	1	Bogota	1
	Miscellaneous	Miscellaneous	2019	Case Report	CÉSAR	0	Bogota	FABIÁN	0	Bogota	CÉSAR	0	Bogota	0
	Miscellaneous	Miscellaneous	2019	Case Report	ALEXIS	0	Tunja	JOHAN	0	Tunja	ALEJANDRO	0	Tunja	0
	Miscellaneous	Miscellaneous	2019	Case Report	ANDYS	0	Cartagena	JAIME	0	Cartagena	ANDYS	0	Cartagena	0
	Miscellaneous	Miscellaneous	2020	Research	KENNDY	1	Bogota	RUBÉN	0	Bogota	KENNDY	1	Bogota	1
	Miscellaneous	Miscellaneous	2020	Research	JULIETA	1	Medellin	JUAN	0	Medellin	JUAN	0	Medellin	1
	Miscellaneous	Miscellaneous	2020	Research	CRISTINA	1	Bogota	ALEJANDRO	0	Bogota	CRISTINA	1	Bogota	1
	Miscellaneous	Miscellaneous	2020	Research	ANDRÉS	0	Bogota	DANIEL	0	Bogota	MAURICIO	0	Bogota	0
	Miscellaneous	Miscellaneous	2020	Research	JUAN	0	Medellin	JOSÉ	0	Medellin	JUAN	0	Medellin	1
	Miscellaneous	Miscellaneous	2020	Research	ANDRÉS	0	Medellin	ÁLVARO	0	Medellin	ANDRÉS	0	Medellin	0
	Miscellaneous	Miscellaneous	2020	Research	JULIETA	1	Medellin	CARLOS	0	Medellin	JULIETA	1	Medellin	1
	Miscellaneous	Miscellaneous	2020	Research	EDISON	0	Cali	CARLOS	0	Foreign	CARLOS	0	Foreign	1
	Miscellaneous	Miscellaneous	2020	Review	YENI	1	Popayán	WILSON	0	Popayán	YENI	1	Popayán	1
	Miscellaneous	Miscellaneous	2020	Review	GIAN	0	Cartagena	EFRAÍN	0	Cartagena	IVÁN	0	Cartagena	1
	Miscellaneous	Miscellaneous	2020	Case Report	JUAN	0	Cali	MARÍA	1	Cali	JUAN	0	Cali	1
	Miscellaneous	Miscellaneous	2020	Review	MARÍA	1	Medellin	SEBASTIÁN	0	Medellin	ANDRÉS	0	Medellin	1
	Miscellaneous	Miscellaneous	2020	Review	LUIS	0	Bogota	EDGAR	0	Bogota	LUIS	0	Bogota	1
	Miscellaneous	Miscellaneous	2020	Review	FERNANDO	0	Cali	FERNANDO	0	Cali	FERNANDO	0	Cali	0
	Miscellaneous	Miscellaneous	2020	Review	LUIS	0	Cali	LUIS	0	Cali	LUIS	0	Cali	0
	Miscellaneous	Miscellaneous	2020	Review	PILAR	1	Bogota	PILAR	1	Bogota	PILAR	1	Bogota	1
	Miscellaneous	Miscellaneous	2020	Review	ROGER	0	Cali	MELIBEA	1	Cali	ROGER	0	Cali	1
	Miscellaneous	Miscellaneous	2020	Review	ROGER	0	Cali	LUIS	0	Medellin	ROGER	1	Cali	1
	Miscellaneous	Miscellaneous	2020	Review	SEBASTIÁN	0	Bogota	ANÍBAL	0	Bogota	SEBASTIÁN	0	Bogota	0
	Miscellaneous	Miscellaneous	2020	Review	RAÚL	0	Bogota	MARÍA	1	Bogota	RAÚL	0	Bogota	1
	Miscellaneous	Miscellaneous	2020	Research	FERNANDO	0	Cali	CARLOS	0	Cali	FERNANDO	0	Cali	1
	Miscellaneous	Miscellaneous	2020	Research	LUIS	0	Bogota	MAURICIO	0	Bogota	LUIS	0	Bogota	0
	Miscellaneous	Miscellaneous	2020	Research	EDUARDO	0	Bogota	NORA	1	Bogota	EDUARDO	0	Bogota	1
	Miscellaneous	Miscellaneous	2020	Research	CARLOS	0	Bogota	SARA	1	Bogota	CARLOS	0	Bogota	1
	Miscellaneous	Miscellaneous	2020	Research	NICOLÁS	0	Bogota	RICARDO	0	Bogota	LUIS	0	Bogota	0
	Miscellaneous	Miscellaneous	2020	Research	NATALIA	1	Cali	MAURICIO	0	Cali	DIANA	1	Cali	1
	Miscellaneous	Miscellaneous	2020	Research	MARA	1	Montería	JORGE	0	Montería	ESTEPHANNIA	1	Montería	1
	Miscellaneous	Miscellaneous	2020	Research	JUAN	0	Cali	LEONARDO	0	Cali	JUAN	0	Cali	1
	Miscellaneous	Miscellaneous	2020	Research	JUAN	0	Bogota	FREDY	0	Bogota	FREDY	0	Bogota	1
	Miscellaneous	Miscellaneous	2020	Research	LILIAN	1	Bogota	SAÚL	0	Bogota	MARÍA	1	Bogota	1
	Miscellaneous	Miscellaneous	2020	Research	YENI	0	Popayán	JESÚS	0	Popayán	YENI	1	Popayán	0
	Miscellaneous	Miscellaneous	2020	Research	HENRY	0	Bogota	JOSHUA	0	Bogota	DIANA	1	Bogota	1
	Miscellaneous	Miscellaneous	2020	Research	JUAN	0	Cali	CARLOS	0	Cali	CARLOS	0	Cali	1
	Miscellaneous	Miscellaneous	2020	Research	GABRIELA	1	Neiva	GABRIEL	0	Neiva	GABRIELA	1	Neiva	1
	Miscellaneous	Miscellaneous	2020	Review	JEAN	0	Bogota	ANDREY	0	Bogota	JEAN	0	Bogota	0
	Miscellaneous	Miscellaneous	2020	Case Report	CAROLINA	1	Bogota	ROGERS	0	Bogota	CAROLINA	1	Bogota	1
	Miscellaneous	Miscellaneous	2020	Case Report	MATEO	0	Medellin	MARÍA	1	Medellin	MATEO	0	Medellin	1
	Miscellaneous	Miscellaneous	2020	Case Report	JAVIER	0	Bogota	ISABEL	1	Bogota	ISABEL	1	Bogota	1
	Miscellaneous	Miscellaneous	2020	Research	LUIS	0	Cali	JOSÉ	0	Cali	LUIS	0	Cali	1
	Miscellaneous	Miscellaneous	2020	Research	JULIÁN	0	Bogota	LUIS	0	Bogota	JULIÁN	0	Bogota	0
	Miscellaneous	Miscellaneous	2020	Research	HUGO	0	Pereira	BERNARDO	0	Pereira	BERNARDO	0	Pereira	1
	Miscellaneous	Miscellaneous	2020	Research	JUAN	0	Cartagena	ANA	1	Cartagena	JUAN	0	Cartagena	1
	Miscellaneous	Miscellaneous	2020	Research	ÁNGEL	0	Medellin	JORGE	0	Medellin	ÁNGEL	0	Medellin	0
	Miscellaneous	Miscellaneous	2020	Research	SEBASTIÁN	0	Medellin	CAMILO	0	Medellin	SEBASTIÁN	0	Medellin	1
	Miscellaneous	Miscellaneous	2020	Research	FREDY	0	Bogota	MILENA	1	Bogota	FREDY	0	Bogota	1
	Miscellaneous	Miscellaneous	2020	Research	LUIS	0	Pereira	JHONATAN	0	Pereira	LUIS	0	Pereira	1
	Miscellaneous	Miscellaneous	2020	Research	NATALIA	1	Medellin	FEDERICO	0	Medellin	NATALIA	1	Medellin	1
	Miscellaneous	Miscellaneous	2020	Research	LUIS	0	Medellin	JORGE	0	Medellin	LUIS	0	Medellin	0
	Miscellaneous	Miscellaneous	2020	Research	NATALIA	1	Medellin	DIANA	1	Medellin	ÁLVARO	0	Medellin	1
	Miscellaneous	Miscellaneous	2020	Research	CÉSAR	0	Bogota	FERNANDO	0	Bogota	CÉSAR	0	Bogota	0
	Miscellaneous	Miscellaneous	2020	Review	RICARDO	0	Medellin	VICTORIA	1	Medellin	CAMILO	0	Medellin	1
	Miscellaneous	Miscellaneous	2020	Review	ESTEBAN	0	Medellin	SANTIAGO	0	Medellin	ESTEBAN	0	Medellin	1
	Miscellaneous	Miscellaneous	2020	Review	JUAN	0	Medellin	LEIDY	1	Medellin	JUAN	0	Medellin	1
	Miscellaneous	Miscellaneous	2020	Case Report	JAIME	0	Cartagena	EDGARD	0	Cartagena	JAIME	0	Cartagena	1
	Miscellaneous	Miscellaneous	2020	Case Report	JUAN	0	Bogota	LAURA	1	Bogota	LAURA	1	Bogota	1
	Miscellaneous	Miscellaneous	2020	Case Report	PAULO	0	Pasto	JOSÉ	0	Pasto	PAULO	0	Pasto	0
	Miscellaneous	Miscellaneous	2021	Research	LUIS	0	Bogota	JUAN	0	Bogota	LUIS	0	Bogota	0
	Miscellaneous	Miscellaneous	2021	Research	MARTHA	1	Medellin	ÁLVARO	0	Medellin	ÁLVARO	0	Medellin	1
	Miscellaneous	Miscellaneous	2021	Research	FRANCISCO	0	Cali	ALBERTO	0	Cali	FRANCISCO	0	Cali	1
	Miscellaneous	Miscellaneous	2021	Research	JENITH	1	Medellin	ÁNGELA	1	Popayán	ÁNGELA	1	Popayán	1
	Miscellaneous	Miscellaneous	2021	Research	CAMILO	0	Bogota	MAURICIO	0	Bogota	CAMILO	0	Bogota	1
	Miscellaneous	Miscellaneous	2021	Research	RICARDO	0	Medellin	PAULA	1	Medellin	PAULA	1	Medellin	1
	Miscellaneous	Miscellaneous	2021	Research	PAULA	1	Medellin	CARLOS	0	Medellin	PAULA	1	Medellin	0
	Miscellaneous	Miscellaneous	2021	Research	DANIELA	1	Bogota	GIANCARLO	0	Bogota	MARCELA	1	Bogota	1
	Miscellaneous	Miscellaneous	2021	Research	JIMMY	0	Bogota	GIANCARLO	0	Bogota	NICOLLE	1	Bogota	1
	Miscellaneous	Miscellaneous	2021	Research	CESAR	0	Bogota	OSIRIS	0	Bogota	CÉSAR	0	Bogota	0
	Miscellaneous	Miscellaneous	2021	Review	GABRIEL	0	Bogota	ANÍBAL	0	Bogota	ANÍBAL	0	Bogota	0
	Miscellaneous	Miscellaneous	2021	Review	GABRIELA	1	Bogota	RICARDO	0	Bogota	ALEJANDRO	0	Bogota	1
	Miscellaneous	Miscellaneous	2021	Review	DAVID	0	Neiva	NELSON	0	Neiva	DAVID	0	Neiva	0
	Miscellaneous	Miscellaneous	2021	Case Report	JORGE	0	Bogota	CRISTINA	1	Bogota	CRISTINA	1	Bogota	1
	Miscellaneous	Miscellaneous	2021	Research	JOSÉ	0	Bogota	PAULA	1	Bogota	JOSÉ	0	Bogota	1
	Miscellaneous	Miscellaneous	2021	Research	ANDREA	1	Bucaramanga	SERGIO	0	Bucaramanga	ANDREA	1	Bucaramanga	1
	Miscellaneous	Miscellaneous	2021	Research	HELMER	0	Cali	CARLOS	0	Cali	CARLOS	0	Cali	0
	Miscellaneous	Miscellaneous	2021	Research	DAVID	0	Bogota	SERGIO	0	Bogota	DAVID	0	Bogota	1
	Miscellaneous	Miscellaneous	2021	Research	ANDRÉS	0	Manizalez	CARLOS	0	Manizalez	ANDRÉS	0	Manizalez	1
	Miscellaneous	Miscellaneous	2021	Research	OSCAR	0	Medellin	OSCAR	0	Medellin	OSCAR	0	Medellin	0
	Miscellaneous	Miscellaneous	2021	Research	ANUAR	0	Cartagena	PAULA	1	Cartagena	ANUAR	0	Cartagena	1
	Miscellaneous	Miscellaneous	2021	Research	PAULO	0	Bogota	RODOLFO	0	Bogota	PAULO	0	Bogota	0
	Miscellaneous	Miscellaneous	2021	Research	LUIS	0	Cali	FELIPE	0	Cali	LUIS	0	Cali	1
	Miscellaneous	Miscellaneous	2021	Research	CARLOS	0	Foreign	SARA	1	Foreign	CARLOS	0	Foreign	1
	Miscellaneous	Miscellaneous	2021	Review	ÁLVARO	0	Bogota	SANTIAGO	0	Bogota	ÁLVARO	0	Bogota	1
	Miscellaneous	Miscellaneous	2021	Case Report	RICARDO	0	Medellin	LENIS	1	Medellin	ISABEL	1	Medellin	1
	Miscellaneous	Miscellaneous	2021	Case Report	PAULO	0	Bogota	PAULA	1	Bogota	CARLOS	0	Bogota	1
	Miscellaneous	Miscellaneous	2021	Case Report	KEVIN	0	Bogota	EDGAR	0	Bogota	KEVIN	0	Bogota	0
	Miscellaneous	Miscellaneous	2021	Case Report	BRANDON	0	Bogota	LUIS	0	Bogota	BRANDON	0	Bogota	1
	Miscellaneous	Miscellaneous	2021	Research	SEBASTIÁN	0	Medellin	LILIAN	1	Bogota	SEBASTIÁN	0	Medellin	1
	Miscellaneous	Miscellaneous	2021	Research	CARLOS	0	Cali	CARLOS	0	Cali	CARLOS	1	Cali	1
	Miscellaneous	Miscellaneous	2021	Research	JOSÉ	0	Medellin	CARLOS	0	Medellin	JOSÉ	0	Medellin	1
	Miscellaneous	Miscellaneous	2021	Research	CARLOS	0	Cartagena	ALICIA	1	Montería	CARLOS	0	Cartagena	1
	Miscellaneous	Miscellaneous	2021	Research	RAÚL	0	Bogota	RICARDO	0	Bogota	RAÚL	0	Bogota	1
	Miscellaneous	Miscellaneous	2021	Research	RAMI	0	Bogota	RICARDO	0	Bogota	RAMI	0	Bogota	0
	Miscellaneous	Miscellaneous	2021	Research	JORGE	0	Bogota	SANDRA	1	Bogota	JORGE	0	Bogota	1
	Miscellaneous	Miscellaneous	2021	Research	BRAULIO	0	Popayán	ÁNGELA	1	Popayán	BRAULIO	0	Popayán	1
	Miscellaneous	Miscellaneous	2021	Research	ANA	1	Bogota	NICOLÁS	0	Bogota	ANA	1	Bogota	1
	Miscellaneous	Miscellaneous	2021	Research	ADA	1	Bucaramanga	EDGAR	0	Bucaramanga	ADA	1	Bucaramanga	1
	Miscellaneous	Miscellaneous	2021	Research	ALFONSO	0	Sincelejo	LUZ	1	Sincelejo	ALFONSO	0	Sincelejo	1
	Miscellaneous	Miscellaneous	2021	Review	JULIANA	1	Medellin	CARLOS	0	Medellin	JULIANA	1	Medellin	1
	Miscellaneous	Miscellaneous	2021	Review	LAURA	1	Bogota	LUIS	0	Bogota	NEIL	0	Bogota	1
	Miscellaneous	Miscellaneous	2021	Case Report	RICARDO	0	Medellin	CAMILO	0	Medellin	LENNIS	0	Medellin	0
	Miscellaneous	Miscellaneous	2021	Research	JORGE	0	Medellin	ÁLVARO	0	Medellin	JOSÉ	0	Medellin	0
	Miscellaneous	Miscellaneous	2021	Research	XIMENA	1	Manizalez	ANDRÉS	0	Manizalez	XIMENA	1	Manizalez	1
	Miscellaneous	Miscellaneous	2021	Research	ANA	1	Bogota	WILLIAM	0	Bogota	WILLIAM	0	Bogota	1
	Miscellaneous	Miscellaneous	2021	Research	ANIBAL	0	Bogota	LILIAN	1	Bogota	ANIBAL	0	Bogota	1
	Miscellaneous	Miscellaneous	2021	Research	SANDRA	1	Medellin	LUCY	1	Medellin	SANDRA	1	Medellin	1
	Miscellaneous	Miscellaneous	2021	Research	JAIME	0	Barranquilla	CARLOS	0	Bogota	JAIME	0	Bogota	0
	Miscellaneous	Miscellaneous	2021	Research	JUAN	0	Bogota	PAULO	0	Bogota	JUAN	0	Bogota	0
	Miscellaneous	Miscellaneous	2021	Research	CARLOS	0	Medellin	JULIETA	1	Medellin	CARLOS	0	Medellin	1
	Miscellaneous	Miscellaneous	2021	Research	JOSÉ	0	Bogota	ALBERTO	0	Cali	RAMIRO	0	Cali	1
	Miscellaneous	Miscellaneous	2021	Review	CARLOS	0	Cartagena	FRANCISCO	0	Cartagena	CARLOS	0	Cartagena	1
	Miscellaneous	Miscellaneous	2021	Review	KATHERINE	1	Cartagena	MARIAN	1	Cartagena	KATHERINE	1	Cartagena	1
	Miscellaneous	Miscellaneous	2021	Case Report	HENRY	0	Cali	STEFANÍA	1	Cali	HENRY	0	Cali	1
	Miscellaneous	Miscellaneous	2021	Case Report	JUAN	0	Cali	MAURICIO	0	Cali	JUAN	0	Cali	1
	Miscellaneous	Miscellaneous	2021	Case Report	JORGE	0	Medellin	FEDERICO	0	Medellin	JORGE	0	Medellin	0
	Miscellaneous	Miscellaneous	2022	Research	EDUARDO	0	Bogota	EDUARDO	0	Bogota	EDUARDO	0	Bogota	0
	Miscellaneous	Miscellaneous	2022	Research	FERNANDO	0	Bogota	DIEGO	0	Bogota	DIEGO	0	Bogota	1
	Miscellaneous	Miscellaneous	2022	Research	ALEXANDER	0	Bogota	LAURA	1	Bogota	ALEXANDER	0	Bogota	1
	Miscellaneous	Miscellaneous	2022	Research	ANDRÉS	0	Bogota	GERARDO	0	Bogota	ANDRÉS	0	Bogota	1
	Miscellaneous	Miscellaneous	2022	Research	DANIEL	0	Popayán	ÁNGELA	1	Popayán	DANIEL	0	Popayán	1
	Miscellaneous	Miscellaneous	2022	Research	EDWIN	0	Popayán	GUILLERMO	0	Popayán	EDWIN	0	Popayán	1
	Miscellaneous	Miscellaneous	2022	Research	LUIS	0	Medellin	JORGE	0	Medellin	LUIS	0	Medellin	1
	Miscellaneous	Miscellaneous	2022	Research	CESAR	0	Bogota	ANGY	1	Bogota	CESAR	0	Bogota	1
	Miscellaneous	Miscellaneous	2022	Research	JUAN	0	Medellin	JAIRO	0	Medellin	JUAN	0	Medellin	1
	Miscellaneous	Miscellaneous	2022	Review	ANA	1	Bogota	EFRAÍN	0	Bogota	DIANA	1	Bogota	1
	Miscellaneous	Miscellaneous	2022	Review	CLARA	1	Bogota	MAURICIO	0	Bogota	CLARA	1	Bogota	1
	Miscellaneous	Miscellaneous	2022	Case Report	CRISTINA	1	Cali	JUAN	0	Cali	CRISTINA	1	Cali	1
	Miscellaneous	Miscellaneous	2022	Research	CARLOS	0	Cali	CARLOS	0	Cali	CARLOS	0	Cali	1
	Miscellaneous	Miscellaneous	2022	Research	ANDREA	1	Bucaramanga	SERGIO	0	Bucaramanga	ANDREA	1	Bucaramanga	1
	Miscellaneous	Miscellaneous	2022	Research	ADA	1	Bucaramanga	GERMÁN	0	Bucaramanga	ADA	1	Bucaramanga	1
	Miscellaneous	Miscellaneous	2022	Research	DAVID	0	Bogota	FERNANDO	0	Bogota	ANDREA	1	Bogota	1
	Miscellaneous	Miscellaneous	2022	Research	CARLOS	0	Bogota	GIANCARLO	0	Bogota	CARLOS	0	Bogota	1
	Miscellaneous	Miscellaneous	2022	Research	SANTIAGO	0	Medellin	JUAN	0	Medellin	SANTIAGO	0	Medellin	1
	Miscellaneous	Miscellaneous	2022	Research	NICOLÁS	0	Medellin	WALTER	0	Medellin	NICOLAS	0	Medellin	1
	Miscellaneous	Miscellaneous	2022	Research	MANUEL	0	Medellin	ADOLFO	0	Medellin	MANUEL	0	Medellin	0
	Miscellaneous	Miscellaneous	2022	Review	JUAN	0	Bogota	OSVALDO	0	Bogota	JUAN	0	Bogota	0
	Miscellaneous	Miscellaneous	2022	Review	ROBIN	0	Bogota	ÓSCAR	0	Bogota	ROBIN	0	Bogota	0
	Miscellaneous	Miscellaneous	2022	Review	SILVIA	1	Bogota	MAURICIO	0	Bogota	SILVIA	1	Bogota	1
	Miscellaneous	Miscellaneous	2022	Case Report	ADRIANA	1	Bucaramanga	LUIS	0	Bucaramanga	ADRIANA	1	Bucaramanga	1
	Miscellaneous	Miscellaneous	2022	Case Report	JUAN	0	Bucaramanga	ÓSCAR	0	Bucaramanga	JUAN	0	Bucaramanga	0
	Miscellaneous	Miscellaneous	2022	Case Report	CRISTINA	1	Cali	ANUAR	0	Cali	CRISTINA	1	Cali	1
	Miscellaneous	Miscellaneous	2022	Research	EDUARDO	0	Bogota	JUAN	0	Bogota	EDUARDO	0	Bogota	0
	Miscellaneous	Miscellaneous	2022	Research	JESSICA	1	Pereira	BERNARDO	0	Pereira	BERNARDO	0	Pereira	1
	Miscellaneous	Miscellaneous	2022	Research	JUAN	0	Cartagena	YUSETH	1	Barranquilla	LEONARDO	0	Cartagena	1
	Miscellaneous	Miscellaneous	2022	Research	LAURA	1	Bogota	CARLOS	0	Bogota	LAURA	1	Bogota	1
	Miscellaneous	Miscellaneous	2022	Research	ADONIS	0	Pereira	JEREMÍAS	0	Cúcuta	ADONIS	0	Pereira	0
[truncated: 4,088 more rows]
[truncated: 2 more columns]
